# Supplementary material for: Osteoblast-Derived Vesicle Protein Content Is Temporally Regulated During Osteogenesis: Implications for Regenerative Therapies
Source: Front Bioeng Biotechnol. 2019 May 1;7:92. doi: 10.3389/fbioe.2019.00092 (PMC6504811; doi:10.3389/fbioe.2019.00092)
Supplement: Supplementary Table 1 — A full list of proteins identified in the present study. [file Table_1.xlsx]

## Sheet: Week 1 vs. 2
Supplementary dataset 1. Proteins isolated at week 1 Vs. those isolated at week 2 (raw data)									log(2)	log(2)	log(2)	log(2)	log(2)	log(2)
T: Protein IDs	T: Protein names	T: Gene names	N: Mol. weight [kDa]	N: MS/MS Count	N: -Log Student's T-test p-value 1_7_8_14	N: Student's T-test q-value	N: Student's T-test Difference	N: Student's T-test Test statistic	Intensity Week 1_1	Intensity Week 1_2	Intensity Week 1_3	Intensity Week 2_1	Intensity Week 2_2	Intensity Week 2_3	N: Unique peptides Week 1_1	N: Unique peptides Week 1_2	N: Unique peptides Week 1_3	N: Unique peptides Week 2_1	N: Unique peptides Week 2_2	N: Unique peptides Week 2_3
P62258;P62258-2	14-3-3 protein epsilon	YWHAE	29.174	4	0.348119	0.819825	-2.38341	-0.839123	18	22.7784	18	26.1401	18	21.7885	0	1	1	1	0	1
P63104;P63104-2;P31946;P61981;P31947;Q04917;P31947-2;P31946-2	14-3-3 protein zeta/delta	YWHAZ	27.745	5	0.0978104	0.906185	-0.843538	-0.273035	25.7032	28.2376	18	24.7604	25.3064	24.4046	2	3	0	1	2	1
P17980	26S protease regulatory subunit 6A	PSMC3	49.203	3	1.06561	0.439922	4.31898	2.26735	23.5416	25.131	23.8053	23.5209	18	18	1	2	1	1	0	0
O00232;O00232-2	26S proteasome non-ATPase regulatory subunit 12	PSMD12	52.904	3	0.477283	0.670947	1.99212	1.09968	23.1674	23.8231	23.7753	23.4983	18	23.2911	1	2	1	1	0	1
O00487	26S proteasome non-ATPase regulatory subunit 14	PSMD14	34.577	3	0.4064	0.784031	2.1235	0.958067	23.3738	25.4323	24.3331	24.6843	24.0846	18	1	2	1	2	1	0
Q13200;Q13200-3	26S proteasome non-ATPase regulatory subunit 2	PSMD2	100.2	4	0.313585	0.834124	2.38861	0.767179	18	25.4241	24.0872	18	18	24.3455	0	2	1	0	0	1
P21589;P21589-2	5-nucleotidase	NT5E	63.367	14	1.00093	0.4698	-4.90237	-2.13375	18	24.7898	18	25.9489	24.6805	24.8675	0	2	0	2	1	2
P52209;P52209-2	6-phosphogluconate dehydrogenase, decarboxylating	PGD	53.139	5	0.738931	0.566885	3.94065	1.61124	26.2084	27.4867	26.5802	18	25.5495	24.9038	2	2	2	0	2	1
P08253;P08253-3;P08253-2	72 kDa type IV collagenase;PEX	MMP2	73.881	137	0.683474	0.614523	-0.915751	-1.503	29.2951	31.2978	30.3577	31.1788	30.9316	31.5875	12	19	13	18	12	17
P11021	78 kDa glucose-regulated protein	HSPA5	72.332	6	0.331517	0.823901	0.954386	0.804691	25.6271	27.7681	24.5719	26.083	23.6482	25.3727	4	8	1	3	1	2
Q76LX8;Q76LX8-2;Q76LX8-3	A disintegrin and metalloproteinase with thrombospondin motifs 13	ADAMTS13	153.6	30	0.0722681	0.926074	0.128941	0.2062	28.4729	29.8359	28.2025	29.4243	28.2018	28.4983	4	4	3	4	3	2
P68133;P68032;P63267;P62736;P63267-2	Actin, alpha skeletal muscle;Actin, alpha cardiac muscle 1;Actin, gamma-enteric smooth muscle;Actin, aortic smooth muscle	ACTA1;ACTC1;ACTG2;ACTA2	42.051	23	0.718824	0.59	0.663356	1.57195	30.0865	31.13	30.2632	30.2873	29.3454	29.857	2	3	2	2	2	2
P60709;P63261;Q6S8J3;A5A3E0;P0CG38;Q562R1;P0CG39;Q9BYX7	Actin, cytoplasmic 1;Actin, cytoplasmic 1, N-terminally processed;Actin, cytoplasmic 2;Actin, cytoplasmic 2, N-terminally processed	ACTB;ACTG1	41.736	304	0.975614	0.443478	0.965192	2.08206	34.3238	35.2915	34.2165	34.2235	33.1478	33.5649	10	13	11	10	9	9
P61160;P61160-2	Actin-related protein 2	ACTR2	44.76	14	0.0501976	0.945269	-0.118656	-0.146187	26.3041	28.5155	26.7514	28.036	26.4839	27.4071	2	7	4	5	2	4
Q92747;Q92747-2	Actin-related protein 2/3 complex subunit 1A	ARPC1A	41.569	1	0.247436	0.871071	0.435631	0.625311	23.1833	24.8848	24.096	23.7937	22.6903	24.3732	1	2	1	1	1	1
O15143	Actin-related protein 2/3 complex subunit 1B	ARPC1B	40.949	10	0.0554228	0.944854	-0.0676187	-0.160602	25.9951	26.5508	26.2356	26.5431	25.573	26.8683	2	2	3	2	2	3
O15144	Actin-related protein 2/3 complex subunit 2	ARPC2	34.333	7	0.227429	0.868757	0.443108	0.581105	25.9862	28.1785	25.8209	26.3477	26.1523	26.1563	1	4	1	2	1	2
O15145	Actin-related protein 2/3 complex subunit 3	ARPC3	20.546	9	0.488895	0.661553	-2.94059	-1.12264	18	26.0016	25.4262	26.8369	25.2172	26.1955	0	2	2	2	1	2
P59998;P59998-3;P59998-4;P59998-2	Actin-related protein 2/3 complex subunit 4	ARPC4	19.667	12	0.103579	0.906782	-0.222871	-0.28778	25.807	24.7995	25.9546	26.4754	24.3761	26.3782	2	1	2	2	2	2
O15511;O15511-2	Actin-related protein 2/3 complex subunit 5	ARPC5	16.32	5	0.622841	0.617007	-0.642877	-1.38489	25.2043	25.4959	24.4832	26.0661	24.9973	26.0487	3	2	1	2	1	2
P61158;Q9P1U1;Q9P1U1-2;Q9P1U1-3	Actin-related protein 3	ACTR3	47.371	32	0.209746	0.874248	-0.302902	-0.541432	27.8164	28.3416	28.322	29.1344	27.4115	28.8428	7	7	6	7	5	6
P55263;P55263-3;P55263-2;P55263-4	Adenosine kinase	ADK	40.545	9	1.55298	0.349913	0.926356	3.37202	26.8953	27.082	26.3576	25.9675	25.5204	26.0678	3	3	3	2	2	3
P23526;P23526-2	Adenosylhomocysteinase	AHCY	47.716	46	0.988206	0.435636	0.747961	2.10773	29.61	30.7148	30.3275	29.6182	29.1785	29.6118	9	10	9	8	9	10
Q01518;Q01518-2	Adenylyl cyclase-associated protein 1	CAP1	51.901	2	0.337276	0.820875	3.05058	0.816666	18	26.6956	25.938	18	25.4819	18	1	1	1	0	1	0
Q8IUX7;Q8IUX7-2	Adipocyte enhancer-binding protein 1	AEBP1	130.93	28	0.86468	0.525901	5.27126	1.859	27.6186	28.8851	28.159	23.113	27.7359	18	5	7	4	1	6	0
P61204;P84077;P61204-2;P84085	ADP-ribosylation factor 3;ADP-ribosylation factor 1	ARF3;ARF1	20.601	15	0.567548	0.62242	0.679218	1.27705	27.6106	28.9328	27.6389	27.9558	27.2697	26.9191	2	3	3	3	3	2
P16112;P16112-2;P16112-3	Aggrecan core protein;Aggrecan core protein 2	ACAN	250.19	57	0.877839	0.527755	0.877945	1.8852	30.3073	30.9273	30.201	30.021	28.7869	29.9939	14	15	14	13	12	12
P05186;P05186-2;P05186-3	Alkaline phosphatase, tissue-nonspecific isozyme	ALPL	57.304	11	1.04134	0.451111	-5.15112	-2.21694	18	24.8315	18	26.2967	25.2662	24.7219	0	1	0	2	1	1
P12814	Alpha-actinin-1	ACTN1	103.06	373	0.0606447	0.937431	0.0473963	0.174877	32.5239	33.1048	32.687	33.1212	32.4141	32.6382	0	1	1	1	1	1
O43707;O43707-2;O43707-3;Q9H254;Q9H254-2;Q9H254-4	Alpha-actinin-4	ACTN4	104.85	171	0.0205235	0.976249	-0.0372302	-0.0615924	29.9908	31.4954	30.7875	31.5884	30.1587	30.6382	19	23	23	25	19	18
P06733;P06733-2	Alpha-enolase	ENO1	47.168	19	0.0146183	0.980927	-0.0193284	-0.0441509	27.0933	27.875	27.3424	27.925	27.7225	26.7212	3	4	4	5	4	3
P15144	Aminopeptidase N	ANPEP	109.54	58	1.56337	0.378286	-3.75493	-3.39792	25.3716	26.3815	22.7091	28.7311	28.713	28.2829	3	5	1	12	14	10
P05067;P05067-4;P05067-8;P05067-10;P05067-3;P05067-5;P05067-6;P05067-7;P05067-11;P05067-9	Amyloid beta A4 protein;N-APP;Soluble APP-alpha;Soluble APP-beta;C99;Beta-amyloid protein 42;Beta-amyloid protein 40;C83;P3(42);P3(40);C80;Gamma-secretase C-terminal fragment 59;Gamma-secretase C-terminal fragment 57;Gamma-secretase C-terminal fragment 50;C31	APP	86.942	3	3.97377	0.649333	-6.62112	-15.308	18	18	18	24.7156	23.8292	25.3186	0	0	0	1	1	1
Q15389;Q15389-2	Angiopoietin-1	ANGPT1	57.512	36	0.114612	0.897194	0.141085	0.315655	27.5817	29.116	28.2308	28.2197	28.0785	28.2071	6	7	6	6	7	7
Q9BY76;Q9BY76-2;Q9BY76-3	Angiopoietin-related protein 4	ANGPTL4	45.214	8	0.116434	0.897026	-0.258656	-0.320219	25.2003	26.8776	24.5613	26.21	24.9676	26.2376	2	3	2	3	2	2
P04083	Annexin A1	ANXA1	38.714	7	0.572613	0.621217	-2.9346	-1.28694	18	25.1375	24.3939	25.5314	24.9581	25.8457	0	2	1	2	2	2
P07355;P07355-2;A6NMY6	Annexin A2;Putative annexin A2-like protein	ANXA2;ANXA2P2	38.604	124	0.575158	0.626063	-0.877864	-1.29191	28.5186	30.6022	29.3154	30.9366	29.9007	30.2326	8	15	12	17	12	15
P08758	Annexin A5	ANXA5	35.936	31	0.98459	0.440955	-1.93314	-2.10035	24.7701	24.6528	24.0378	28.099	26.1026	25.0585	2	1	1	8	4	2
P01008	Antithrombin-III	SERPINC1	52.602	6	0.496931	0.656757	-3.59108	-1.1385	26.8048	18	28.0014	28	27.8332	27.7462	1	0	1	1	1	1
O95782;O95782-2;O94973;O94973-3;O94973-2	AP-2 complex subunit alpha-1;AP-2 complex subunit alpha-2	AP2A1;AP2A2	107.54	3	0.933789	0.482842	4.3251	1.99735	24.2945	24.6808	18	18	18	18	1	1	0	0	0	0
P63010;Q10567;P63010-3;Q10567-4;Q10567-3;Q10567-2;P63010-2	AP-2 complex subunit beta;AP-1 complex subunit beta-1	AP2B1;AP1B1	104.55	1	0.395292	0.785231	1.71767	0.935602	22.9253	21.7938	23.8351	18	21.3966	24.0046	1	1	2	0	1	1
P04114	Apolipoprotein B-100;Apolipoprotein B-48	APOB	515.6	97	0.17074	0.887823	0.204217	0.451642	32.3965	33.5197	32.2915	32.9089	32.5508	32.1354	8	9	8	8	8	8
P02656	Apolipoprotein C-III	APOC3	10.852	2	0.275044	0.872013	-2.58735	-0.685257	18	26.0907	18	26.006	18	25.8468	0	1	0	1	0	1
P05090	Apolipoprotein D	APOD	21.275	17	0.537787	0.631747	-4.62893	-1.21882	18	29.2075	29.5684	30.2816	30.2799	30.1012	1	3	2	4	3	3
P02649	Apolipoprotein E	APOE	36.154	5	0.933702	0.479538	4.43574	1.99717	18	24.8582	24.449	18	18	18	0	1	1	0	0	0
O95445-2;O95445	Apolipoprotein M	APOM	13.051	43	0.463424	0.686557	0.412654	1.07219	30.6719	31.223	30.1789	30.69	29.8617	30.2841	4	4	4	4	4	4
P53396;P53396-2;P53396-3	ATP-citrate synthase	ACLY	120.84	28	0.128131	0.893161	0.237275	0.349257	26.6335	28.1253	26.8213	27.7874	26.0864	26.9944	5	8	7	7	4	7
P98160	Basement membrane-specific heparan sulfate proteoglycan core protein;Endorepellin;LG3 peptide	HSPG2	468.83	363	1.45215	0.343571	1.49929	3.12645	31.4135	33.0098	32.0503	30.7807	30.7792	30.4158	45	65	49	27	33	24
P31939;P31939-2	Bifunctional purine biosynthesis protein PURH;Phosphoribosylaminoimidazolecarboxamide formyltransferase;IMP cyclohydrolase	ATIC	64.615	3	0.282618	0.863184	2.10685	0.701508	23.1211	27.3608	24.0434	18	27.3987	22.8061	1	4	1	0	1	1
P21810	Biglycan	BGN	41.654	144	0.620337	0.611114	0.318621	1.38001	31.7251	32.362	31.6871	31.4796	31.6052	31.7336	13	14	14	14	13	11
P13497;P13497-5;P13497-2;P13497-6;P13497-4	Bone morphogenetic protein 1	BMP1	111.25	10	0.230473	0.885897	0.704039	0.587876	24.6412	27.4658	26.5662	26.4495	23.8015	26.31	1	5	4	3	1	3
P33151;P33151-2	Cadherin-5	CDH5	87.527	6	0.245123	0.872284	-1.89365	-0.620236	18	27.1926	26.3915	24.1147	26.4355	26.7148	0	1	1	1	1	1
P62158;P27482;P02585	Calmodulin	CALM1	16.837	10	0.19491	0.88842	-0.313227	-0.507673	25.1976	26.1927	24.3566	25.8401	24.9341	25.9125	2	2	2	2	2	2
Q9NZT1	Calmodulin-like protein 5	CALML5	15.892	24	0.182462	0.885136	-0.347141	-0.478983	26.4	28.5187	28.1905	28.5911	28.0162	27.5433	1	3	4	3	4	2
O43852;O43852-3;O43852-10;O43852-5;O43852-6;O43852-4;O43852-13;O43852-14;O43852-11;O43852-2;O43852-15;O43852-9;O43852-12;O43852-7;O43852-8	Calumenin	CALU	37.106	11	0.165821	0.891055	-0.182091	-0.440071	26.3485	27.7284	26.9383	26.9943	27.2038	27.3634	2	4	4	3	3	4
P16152	Carbonyl reductase [NADPH] 1	CBR1	30.375	5	0.796678	0.560072	3.79426	1.7245	25.452	26.4307	26.3086	25.157	23.6515	18	2	2	2	2	1	0
P49747;P49747-2	Cartilage oligomeric matrix protein	COMP	82.86	849	0.34719	0.818851	-0.326088	-0.837204	35.3877	36.6468	35.7401	36.4474	36.2182	36.0873	30	30	29	32	30	31
P31944	Caspase-14;Caspase-14 subunit p19;Caspase-14 subunit p10	CASP14	27.679	5	0.304775	0.844846	-2.43348	-0.748616	18	18	24.7157	25.5515	24.4646	18	0	0	1	2	1	0
P07339	Cathepsin D;Cathepsin D light chain;Cathepsin D heavy chain	CTSD	44.552	5	0.921484	0.500093	-4.31707	-1.97257	18	18	18	23.85	18	25.1013	0	0	1	1	0	1
P11717	Cation-independent mannose-6-phosphate receptor	IGF2R	274.37	56	0.18939	0.891661	0.414995	0.494994	27.9671	30.2538	29.0951	29.5926	27.8025	28.676	5	8	6	8	6	6
P16070;P16070-15;P16070-18;P16070-12;P16070-14;P16070-13;P16070-11;P16070-10;P16070-16;P16070-8;P16070-9;P16070-17;P16070-6;P16070-4;P16070-3;P16070-7;P16070-5;P16070-19	CD44 antigen	CD44	81.537	11	0.621793	0.614541	-0.597844	-1.38285	24.8464	26.2106	25.0778	26.1524	25.9543	25.8217	1	2	1	1	1	1
P13987	CD59 glycoprotein	CD59	14.177	5	1.26103	0.378333	-5.27196	-2.68708	18	18	23.868	25.0722	25.0778	25.5339	0	0	1	1	1	2
P60033	CD81 antigen	CD81	25.809	8	2.55695	0.438	8.24098	6.57232	27.0428	27.8979	23.7823	18	18	18	1	1	1	0	0	0
O76074;O76074-2	cGMP-specific 3,5-cyclic phosphodiesterase	PDE5A	99.984	10	0.0215746	0.975935	-0.184321	-0.0646743	24.0626	27.3275	18	24.7411	21.9393	23.2626	2	5	1	3	1	1
P36222	Chitinase-3-like protein 1	CHI3L1	42.625	39	1.55596	0.365818	-3.39233	-3.37945	23.4521	26.4782	26.3458	28.4824	29.1032	28.8674	1	3	3	8	8	7
O00299	Chloride intracellular channel protein 1	CLIC1	26.922	7	0.430545	0.711431	-3.06583	-1.00662	18	28.4008	24.4736	27.1688	26.721	26.182	0	3	1	2	2	2
Q9Y696	Chloride intracellular channel protein 4	CLIC4	28.772	3	0.427243	0.658008	2.05195	1	24.1558	18	18	18	18	18	1	0	0	0	0	0
Q6UVK1	Chondroitin sulfate proteoglycan 4	CSPG4	250.53	57	0.640091	0.626086	-1.23331	-1.41849	26.3444	29.0615	27.3264	29.4326	28.2085	28.7911	5	16	6	18	12	15
Q00610;Q00610-2;P53675;P53675-2	Clathrin heavy chain 1	CLTC	191.61	20	0.556737	0.62503	-3.17539	-1.25592	18	26.3878	24.1568	26.6572	25.6478	25.7658	0	3	1	5	3	4
P10909;P10909-4;P10909-5;P10909-2;P10909-3	Clusterin;Clusterin beta chain;Clusterin alpha chain	CLU	52.494	70	0.0274417	0.976682	-0.0644964	-0.0817563	28.1936	30.8959	29.6978	29.5922	29.5207	29.8679	7	9	7	7	6	7
P00740;P00740-2	Coagulation factor IX;Coagulation factor IXa light chain;Coagulation factor IXa heavy chain	F9	51.778	7	1.13909	0.43414	1.73831	2.42214	28.8806	30.1214	28.227	27.7191	27.8618	26.4331	1	1	1	1	1	1
P00742	Coagulation factor X;Factor X light chain;Factor X heavy chain;Activated factor Xa heavy chain	F10	54.731	35	1.18769	0.425231	1.7015	2.52644	30.222	31.4213	30.0762	29.3039	29.4777	27.8335	5	7	6	4	4	3
P00488	Coagulation factor XIII A chain	F13A1	83.266	17	0.854102	0.524077	1.00267	1.83798	28.4105	29.9649	28.5289	28.3994	27.6946	27.8023	2	3	2	2	2	2
P23528;Q9Y281;Q9Y281-3	Cofilin-1	CFL1	18.502	15	0.537834	0.635399	3.5265	1.21891	26.5888	27.6978	27.5189	26.4431	18	26.7828	3	4	3	3	0	2
Q76M96;Q76M96-2;Q76M96-3	Coiled-coil domain-containing protein 80	CCDC80	108.17	27	0.628849	0.619393	1.00954	1.3966	28.5291	29.7518	28.1199	28.1328	28.4908	26.7486	8	10	5	8	7	4
P02452;CON__Q862S4	Collagen alpha-1(I) chain	COL1A1	138.94	1092	0.684352	0.615659	0.570044	1.50471	36.7106	37.5505	36.7883	36.1173	36.9769	36.245	33	42	32	26	28	29
P02461;P02461-2	Collagen alpha-1(III) chain	COL3A1	138.56	396	0.367001	0.812478	-0.321262	-0.877965	34.2064	35.1812	34.5973	34.5215	35.1763	35.2509	10	12	9	9	9	9
P02462;P02462-2;P29400;P29400-2	Collagen alpha-1(IV) chain;Arresten	COL4A1	160.61	29	1.69793	0.40975	0.692389	3.74418	29.7176	29.2258	29.651	28.6994	28.7795	29.0385	3	2	2	3	2	2
P20849-3;P20849	Collagen alpha-1(IX) chain	COL9A1	35.509	10	0.200795	0.88472	0.374273	0.521118	25.9143	27.9548	26.6023	26.8599	26.8304	25.6582	2	2	2	2	2	2
P20908	Collagen alpha-1(V) chain	COL5A1	183.56	56	1.32703	0.36875	2.51709	2.83524	29.5808	31.0007	30.4816	26.3629	29.0414	28.1075	6	10	10	4	6	5
P12109	Collagen alpha-1(VI) chain	COL6A1	108.53	440	0.603571	0.609325	-0.565132	-1.34734	33.2159	34.6131	33.5747	34.3913	34.3257	34.3822	29	33	26	32	33	31
Q02388;Q02388-2	Collagen alpha-1(VII) chain	COL7A1	295.22	98	0.573779	0.62455	0.757778	1.28922	29.0813	30.7139	29.7672	28.4505	29.192	29.6465	11	20	15	11	13	16
P27658	Collagen alpha-1(VIII) chain;Vastatin	COL8A1	73.363	12	0.521254	0.632966	0.655672	1.18638	27.4037	29.1942	27.8847	27.5001	27.7478	27.2677	2	5	4	3	3	3
Q03692	Collagen alpha-1(X) chain	COL10A1	66.157	5	0.417996	0.766683	2.76519	0.981431	25.5521	26.9797	26.4636	26.5786	18	26.1212	1	1	1	1	0	1
P12107;P12107-2;P12107-4;P12107-3	Collagen alpha-1(XI) chain	COL11A1	181.06	15	0.600294	0.611819	3.59351	1.34096	26.2003	27.6506	26.7577	18	26.2767	25.5515	2	4	3	0	2	1
Q99715;Q99715-4;Q99715-2	Collagen alpha-1(XII) chain	COL12A1	333.14	481	1.29998	0.360686	1.49057	2.77409	31.4248	33.1251	32.7144	30.8517	31.243	30.6979	61	82	79	44	52	40
Q07092;Q07092-2	Collagen alpha-1(XVI) chain	COL16A1	157.75	10	1.47063	0.342963	5.84285	3.17069	24.0913	26.309	26.2125	18	23.0842	18	1	3	3	0	1	0
P08123	Collagen alpha-2(I) chain	COL1A2	129.31	1003	0.902799	0.526174	0.77814	1.93507	36.7379	37.7126	36.8107	35.8696	36.7421	36.3152	37	47	38	34	37	31
P08572	Collagen alpha-2(IV) chain;Canstatin	COL4A2	167.55	48	0.752214	0.564067	0.729879	1.63723	28.7085	30.198	29.3913	28.5791	28.5948	28.9342	5	7	6	5	6	7
P05997	Collagen alpha-2(V) chain	COL5A2	144.91	65	1.57309	0.3744	1.71812	3.42226	29.5987	31.1174	30.053	28.9826	28.3373	28.2948	7	10	8	7	4	5
P12110;P12110-3	Collagen alpha-2(VI) chain	COL6A2	108.58	308	0.989253	0.442338	1.0643	2.10987	32.3068	33.5987	32.7558	31.5361	32.4873	31.445	3	4	4	4	5	4
P12111;P12111-2;P12111-4;P12111-5;P12111-3	Collagen alpha-3(VI) chain	COL6A3	343.67	1449	0.63705	0.628993	0.584301	1.41257	35.0929	36.2018	35.6858	34.7062	35.5815	34.94	104	129	124	103	113	107
Q96CG8;Q96CG8-3;Q96CG8-2	Collagen triple helix repeat-containing protein 1	CTHRC1	26.224	16	1.31045	0.376	-0.748466	-2.79768	28.9398	28.986	29.6026	29.8287	30.2388	29.7064	4	4	2	4	4	4
Q9BXJ4;Q9BXJ4-3;Q9BXJ4-2	Complement C1q tumor necrosis factor-related protein 3	C1QTNF3	26.994	10	0.634561	0.626254	4.64621	1.40772	29.2863	29.856	28.411	28.1066	27.5079	18	3	3	3	2	1	0
P00736	Complement C1r subcomponent;Complement C1r subcomponent heavy chain;Complement C1r subcomponent light chain	C1R	80.118	418	0.670152	0.626727	-0.538242	-1.47704	32.3293	33.5813	32.8356	33.4818	33.4731	33.4059	25	30	31	35	32	33
P09871	Complement C1s subcomponent;Complement C1s subcomponent heavy chain;Complement C1s subcomponent light chain	C1S	76.684	188	0.6599	0.609942	-0.587715	-1.45707	30.4707	31.7751	31.2425	31.5584	32.0206	31.6725	15	21	20	16	23	21
P01024;O95568	Complement C3;Complement C3 beta chain;Complement C3 alpha chain;C3a anaphylatoxin;Acylation stimulating protein;Complement C3b alpha chain;Complement C3c alpha chain fragment 1;Complement C3dg fragment;Complement C3g fragment;Complement C3d fragment;Complement C3f fragment;Complement C3c alpha chain fragment 2	C3	187.15	1215	0.0545969	0.945608	-0.0618935	-0.158332	35.0296	36.2444	35.1471	35.5559	35.6212	35.4295	86	100	91	92	89	88
P0C0L5;P0C0L4;P0C0L4-2	Complement C4-B;Complement C4 beta chain;Complement C4-B alpha chain;C4a anaphylatoxin;C4b-B;C4d-B;Complement C4 gamma chain;Complement C4-A;Complement C4 beta chain;Complement C4-A alpha chain;C4a anaphylatoxin;C4b-A;C4d-A;Complement C4 gamma chain	C4B;C4A	192.75	41	0.428742	0.710946	0.823844	1.003	32.1389	32.8938	32.7433	33.3322	31.1583	30.8139	2	2	1	2	2	2
P07358	Complement component C8 beta chain	C8B	67.046	11	0.230459	0.883212	0.553125	0.587845	26.7756	28.7139	26.6053	28.1166	26.0751	26.2436	1	2	2	1	1	2
P08603;P08603-2;Q03591;Q02985;Q02985-2	Complement factor H	CFH	139.09	675	0.0887396	0.911246	0.0957921	0.249597	33.8837	35.1461	34.2677	34.3848	34.4588	34.1665	54	59	55	55	55	52
Q9BXR6	Complement factor H-related protein 5	CFHR5	64.419	38	0.256557	0.867498	-0.18092	-0.645245	30.2771	30.7321	30.9376	30.4482	31.1317	30.9096	1	1	1	1	1	1
P29279;P29279-2	Connective tissue growth factor	CTGF	38.091	10	1.33798	0.377806	2.65287	2.86016	27.2275	29.1243	28.2618	26.876	24.2865	25.4925	4	9	8	5	1	3
Q12860;Q12860-3;Q12860-2	Contactin-1	CNTN1	113.32	4	0.758655	0.574	-2.39154	-1.64985	20.5323	22.4618	18	22.5454	21.6835	23.9398	1	1	0	1	1	1
Q9ULV4;Q9ULV4-2;Q9ULV4-3	Coronin-1C	CORO1C	53.248	20	0.0230921	0.977411	0.0601781	0.0691121	26.1327	28.7474	26.5982	27.7591	26.8207	26.718	2	5	2	3	3	2
Q9Y240	C-type lectin domain family 11 member A	CLEC11A	35.694	66	0.490515	0.659508	0.442172	1.12584	29.7287	30.1441	29.7231	30.0512	28.7795	29.4387	7	9	11	10	8	7
Q9UBG0	C-type mannose receptor 2	MRC2	166.67	125	0.868206	0.52868	0.968076	1.86601	30.6391	31.8829	30.4724	30.3106	30.2826	29.4969	12	15	13	13	13	11
Q86VP6;Q86VP6-2;Q86VP6-3	Cullin-associated NEDD8-dissociated protein 1	CAND1	136.37	9	0.78074	0.565699	1.36315	1.69317	25.6316	27.7631	26.0099	24.2334	25.2557	25.8261	2	5	4	1	2	3
P42830	C-X-C motif chemokine 5;ENA-78(8-78);ENA-78(9-78)	CXCL5	11.972	8	0.38603	0.787061	-2.52375	-0.916801	24.6407	27.1288	18	25.0535	25.8857	26.4015	1	3	0	1	2	3
P80162	C-X-C motif chemokine 6;Small-inducible cytokine B6, N-processed variant 1;Small-inducible cytokine B6, N-processed variant 2;Small-inducible cytokine B6, N-processed variant 3	CXCL6	11.897	26	1.05107	0.462923	-1.35498	-2.23711	25.5085	27.357	26.8174	27.4188	28.0567	28.2724	2	3	3	4	5	5
O75462	Cytokine receptor-like factor 1	CRLF1	46.301	4	1.23584	0.391459	4.77693	2.63146	24.105	25.1275	24.4697	18	23.3715	18	1	1	1	1	1	0
P21399	Cytoplasmic aconitate hydratase	ACO1	98.398	4	0.898457	0.519453	5.62907	1.92638	27.0492	27.7787	24.1847	26.1253	18	18	3	2	1	1	0	0
Q14204	Cytoplasmic dynein 1 heavy chain 1	DYNC1H1	532.4	12	0.217876	0.873275	-1.52538	-0.559746	18	26.3921	25.8391	24.9667	25.4177	24.423	0	4	2	2	3	2
O75891;O75891-2;O75891-3;O75891-4	Cytosolic 10-formyltetrahydrofolate dehydrogenase	ALDH1L1	98.828	9	0.763135	0.573357	0.91228	1.65863	26.2583	27.4837	26.1536	26.0123	25.0288	26.1176	4	4	3	3	2	4
P07585;P07585-2;P07585-4;P07585-3;P07585-5	Decorin	DCN	39.746	203	0.170903	0.890283	0.20002	0.452026	33.1968	34.4376	33.2879	33.0884	33.7436	33.4901	12	17	12	14	15	12
Q9UGM3;Q9UGM3-9;Q9UGM3-4;Q9UGM3-8;Q9UGM3-2;Q9UGM3-5;Q9UGM3-3;Q9UGM3-7;Q9UGM3-6	Deleted in malignant brain tumors 1 protein	DMBT1	260.73	28	0.326063	0.828098	0.7187	0.793318	29.4141	30.8869	28.5781	30.1131	28.2278	28.3821	2	2	2	2	2	2
P81605	Dermcidin;Survival-promoting peptide;DCD-1	DCD	11.284	25	0.396304	0.787382	0.756808	0.937653	29.028	29.8321	28.3309	29.5023	27.145	28.2732	1	1	1	1	1	1
Q02413;Q02413-2	Desmoglein-1	DSG1	113.75	26	0.560367	0.624097	-1.04049	-1.26302	26.7489	28.5817	26.4955	29.2876	27.6512	28.0089	4	4	3	5	5	5
P15924;P15924-3;P15924-2	Desmoplakin	DSP	331.77	7	0.0367588	0.956	0.358655	0.108475	25.7335	24.7139	18	25.1778	18	24.1937	3	1	0	2	0	1
Q16555;Q16555-2	Dihydropyrimidinase-related protein 2	DPYSL2	62.293	17	0.141811	0.884547	0.506336	0.382682	24.8365	27.7016	25.3983	27.4436	24.3052	24.6686	1	7	2	4	2	2
O00429;O00429-4;O00429-5;O00429-3;O00429-2;O00429-8;O00429-6;O00429-7	Dynamin-1-like protein	DNM1L	81.876	2	0.498428	0.659366	2.88745	1.14145	23.9318	24.7962	18	18	22.0657	18	1	2	0	0	1	0
Q93070	Ecto-ADP-ribosyltransferase 4	ART4	35.877	3	6.14397	0.68	-7.65984	-53.7378	18	18	18	25.935	25.5869	25.4577	0	0	0	1	1	1
Q13822;Q13822-3;Q13822-2	Ectonucleotide pyrophosphatase/phosphodiesterase family member 2	ENPP2	98.993	5	0.272925	0.867277	1.71531	0.680697	23.854	25.5479	24.5014	25.7929	18	24.9644	1	1	1	1	0	1
Q12805;Q12805-2;Q12805-4;Q12805-3;Q12805-5	EGF-containing fibulin-like extracellular matrix protein 1	EFEMP1	54.64	131	0.16537	0.888953	0.284033	0.439008	30.8791	32.7536	31.4495	32.0189	30.8724	31.3388	11	15	14	14	12	12
O95967	EGF-containing fibulin-like extracellular matrix protein 2	EFEMP2	49.405	77	0.227603	0.87319	0.229321	0.581492	29.8687	31.0347	29.9936	30.3019	29.8259	30.0812	10	11	12	11	9	9
O43854;O43854-2	EGF-like repeat and discoidin I-like domain-containing protein 3	EDIL3	53.764	6	0.137547	0.889816	-0.857189	-0.372323	24.0316	25.4824	18	23.0457	23.8046	23.2353	1	4	0	1	1	1
Q9NZN3;Q9NZN3-2;Q9H223	EH domain-containing protein 3	EHD3	60.886	13	1.3076	0.368588	1.68926	2.79125	27.1528	28.6278	27.6744	26.8783	26.0985	25.4105	3	3	3	2	0	2
P68104;Q5VTE0;P68104-2;Q05639	Elongation factor 1-alpha 1;Putative elongation factor 1-alpha-like 3	EEF1A1;EEF1A1P5	50.14	38	0.00771563	0.990103	-0.025636	-0.0234814	25.8201	29.2891	27.3053	28.253	26.7753	27.4631	3	5	5	4	3	3
P26641;P26641-2	Elongation factor 1-gamma	EEF1G	50.118	2	0.291801	0.860711	2.20725	0.721109	18	24.42	24.6498	18	24.4481	18	0	1	1	0	1	0
P13639	Elongation factor 2	EEF2	95.337	46	0.215697	0.874605	0.484519	0.554852	26.0834	28.9621	28.1744	27.3852	26.9419	27.4393	5	10	10	6	5	6
Q9Y6C2;Q9Y6C2-2	EMILIN-1	EMILIN1	106.67	64	0.356308	0.818258	-0.604254	-0.856008	27.723	30.0283	28.2648	29.2741	29.0727	29.4821	9	17	8	13	15	11
P14625	Endoplasmin	HSP90B1	92.468	6	0.993039	0.460839	4.31343	2.1176	25.449	27.4854	25.3381	23.133	24.1992	18	2	5	2	1	1	0
P60842;P60842-2	Eukaryotic initiation factor 4A-I	EIF4A1	46.153	9	0.514049	0.64514	1.07662	1.17221	26.0906	27.8133	26.6048	27.2533	24.7385	25.2871	1	1	0	2	0	0
Q16394	Exostosin-1	EXT1	86.254	3	0.376515	0.798667	2.15444	0.897418	24.1679	25.4321	25.0628	24.8435	18	25.356	1	1	1	1	1	1
Q93063;Q93063-2;Q93063-3	Exostosin-2	EXT2	82.254	15	0.190379	0.892227	-0.479856	-0.49727	23.2256	26.457	24.7469	25.7584	25.1793	24.9313	1	3	1	2	2	2
O14980	Exportin-1	XPO1	123.38	7	0.000917683	0.999369	-0.00763003	-0.00281442	18	23.7395	18	23.7624	18	18	0	2	1	1	0	0
O94769;O94769-2	Extracellular matrix protein 2	ECM2	79.788	5	0.660336	0.613489	3.38356	1.45792	23.4819	25.1782	21.8143	24.3237	18	18	1	2	2	1	0	0
Q16658	Fascin	FSCN1	54.529	4	0.101772	0.908203	0.815151	0.283174	18	25.2055	18	18	18	22.7601	0	1	0	0	0	1
Q86UX7;Q86UX7-2	Fermitin family homolog 3	FERMT3	75.952	25	1.16842	0.419707	1.02441	2.48488	28.2262	28.8474	27.8525	27.7451	27.367	26.7407	5	9	6	6	3	3
P02794	Ferritin heavy chain	FTH1	21.225	11	0.313972	0.835723	-0.37674	-0.767993	25.5029	26.5861	26.0797	26.3141	25.8462	27.1386	1	1	2	2	2	2
P02792	Ferritin light chain	FTL	20.019	7	4.22022	0.772	-7.69346	-17.6722	18	18	18	26.5625	25.3051	25.2128	0	0	0	1	1	1
P35555	Fibrillin-1	FBN1	312.24	383	1.48017	0.351385	1.55132	3.19366	32.5933	34.0619	33.1028	31.7112	32.086	31.3069	41	58	46	32	35	30
P35556;P35556-2;Q75N90	Fibrillin-2	FBN2	314.77	321	2.20482	0.473333	2.07561	5.26343	32.6262	33.9027	32.9538	31.0262	31.2711	30.9586	49	62	49	32	36	27
P02679;P02679-2	Fibrinogen gamma chain	FGG	51.511	2	0.0392131	0.952198	-0.0269794	-0.115433	29.6451	29.1097	29.6974	29.767	29.4776	29.2885	1	1	1	1	1	2
Q06828	Fibromodulin	FMOD	43.178	2	0.340859	0.816906	0.579226	0.8241	23.707	25.6215	24.1125	23.1401	24.4546	24.1086	1	2	1	1	1	1
P02751;P02751-3;P02751-8;P02751-14;P02751-17;P02751-15;P02751-9;P02751-7;P02751-11;P02751-10;P02751-6;P02751-5;P02751-13;P02751-12;P02751-4;P02751-16;P02751-2	Fibronectin;Anastellin;Ugl-Y1;Ugl-Y2;Ugl-Y3	FN1	262.62	5025	0.863684	0.526	-0.602069	-1.85702	38.5225	39.4476	38.8036	39.8579	39.271	39.4511	131	146	138	155	144	147
P23142-4;P23142-2;P23142-3	Fibulin-1	FBLN1	74.433	104	0.146425	0.879504	-0.233795	-0.393831	31.0477	32.9918	31.5382	32.2353	31.8808	32.1629	5	7	6	6	6	6
P98095;P98095-2	Fibulin-2	FBLN2	126.57	10	0.456395	0.695426	-1.22349	-1.05822	22.5973	26.4957	24.3864	25.4886	25.4265	26.2349	1	4	2	3	2	3
Q9UBX5	Fibulin-5	FBLN5	50.18	43	0.596385	0.610013	0.936728	1.33333	28.5131	29.9839	28.1527	28.7945	27.5411	27.5039	7	10	8	9	5	8
P21333;P21333-2;Q14315;Q14315-2	Filamin-A	FLNA	280.74	485	0.329588	0.82407	0.337493	0.800672	32.4457	33.5715	32.7092	32.9996	32.1364	32.5779	53	63	56	61	55	55
O75369;O75369-2;O75369-9;O75369-8;O75369-6;O75369-3;O75369-5;O75369-4;O75369-7	Filamin-B	FLNB	278.16	31	0.628357	0.615863	-1.67048	-1.39564	23.7747	26.8548	25.436	28.2605	25.5264	27.2902	1	4	4	3	4	5
Q8TAL6	Fin bud initiation factor homolog	FIBIN	24.273	1	0.427243	0.67837	2.35543	1	18	25.0663	18	18	18	18	0	1	0	0	0	0
Q12841;Q12841-2	Follistatin-related protein 1	FSTL1	34.985	16	0.412132	0.774877	-0.474699	-0.969625	25.7804	26.8439	26.0834	27.3067	26.0222	26.8029	2	2	2	3	2	3
P51570;P51570-2	Galactokinase	GALK1	42.272	1	0.963903	0.4496	1.33069	2.05826	24.8347	25.9764	24.2969	24.2364	22.8858	23.9936	1	1	1	1	1	1
P09382	Galectin-1	LGALS1	14.716	19	1.17609	0.4198	-6.10417	-2.50139	18	25.0541	18	26.715	25.2175	27.434	0	2	0	4	2	3
Q08380	Galectin-3-binding protein	LGALS3BP	65.33	15	1.11126	0.438435	-1.06127	-2.36312	24.5818	25.922	24.858	26.2098	25.8458	26.4901	2	2	1	4	2	3
Q3ZCW2	Galectin-related protein	LGALSL	18.986	10	1.65957	0.381778	1.27781	3.64336	25.7902	26.9669	26.2723	25.036	25.2158	24.944	3	3	3	2	2	2
P06396-2;P06396;P06396-4;P06396-3	Gelsolin	GSN	80.64	6	0.244554	0.867276	1.87931	0.618984	23.2727	24.9566	18	24.5914	18	18	1	1	0	2	0	0
O60763;O60763-2;REV__Q5VZ89-5;REV__Q5VZ89-6;REV__Q5VZ89	General vesicular transport factor p115	USO1	107.89	4	0.990986	0.44925	5.69296	2.11341	25.9179	27.2536	25.8736	25.9662	18	18	3	3	1	2	0	0
P07093-2;P07093-3	Glia-derived nexin	SERPINE2	44	143	0.0152816	0.983066	0.0205631	0.0461208	30.6104	32.0149	30.9398	31.4431	31.0235	31.0368	2	2	2	2	2	2
P22352	Glutathione peroxidase 3	GPX3	25.552	6	1.69003	0.390824	0.629173	3.72329	25.6258	25.803	25.8452	25.3632	24.8358	25.1874	1	1	1	1	1	1
P04406;P04406-2;O14556	Glyceraldehyde-3-phosphate dehydrogenase	GAPDH	36.053	79	0.287735	0.856252	0.330516	0.712444	29.4175	30.0793	29.4387	30.0041	28.5856	29.3543	7	10	8	7	8	7
P11216	Glycogen phosphorylase, brain form	PYGB	96.695	12	0.161903	0.887043	-1.3288	-0.430809	18	27.8308	26.5323	25.4617	25.3054	25.5824	0	1	1	2	3	2
P06737;P06737-2;P11217;P11217-2	Glycogen phosphorylase, liver form	PYGL	97.147	23	0.158075	0.880989	0.315619	0.421723	26.0077	28.3441	28.0742	27.2314	26.9168	27.3309	3	4	2	3	1	3
P35052;P35052-2	Glypican-1;Secreted glypican-1	GPC1	61.68	3	0.296945	0.851744	-1.89538	-0.732041	24.2307	26.5378	18	25.6711	24.6358	24.1477	1	3	0	1	1	1
O60565;O60565-2;Q9H772	Gremlin-1;Gremlin-2	GREM1;GREM2	20.697	13	0.712583	0.591424	-0.753611	-1.55977	24.9949	26.5296	26.062	26.661	26.876	26.3103	1	1	1	1	1	1
Q14393-3;Q14393-2;Q14393;Q14393-5;Q14393-4	Growth arrest-specific protein 6	GAS6	68.255	49	0.479445	0.67109	0.530745	1.10396	29.7309	30.7753	29.3134	29.2244	29.8188	29.1841	10	12	10	10	11	9
Q6KF10	Growth/differentiation factor 6	GDF6	50.661	3	0.934461	0.487297	3.22134	1.9987	18	22.9327	22.7314	18	18	18	0	1	1	0	0	0
P09341;P19876;P19875	Growth-regulated alpha protein;GRO-alpha(4-73);GRO-alpha(5-73);GRO-alpha(6-73)	CXCL1	11.301	9	0.00509545	0.993826	0.0203222	0.015553	25.8859	28.7341	24.7772	26.9383	25.3197	27.0783	2	3	1	2	1	2
P62826	GTP-binding nuclear protein Ran	RAN	24.423	11	0.896971	0.518	1.62117	1.92341	26.3046	28.0471	26.5586	26.4294	25.4167	24.2008	3	4	3	3	1	1
P62879;Q9HAV0	Guanine nucleotide-binding protein G(I)/G(S)/G(T) subunit beta-2	GNB2	37.331	4	0.926895	0.48681	-4.62836	-1.98346	18	18	18	24.4237	25.4613	18	0	0	0	1	1	0
P11142;P11142-2;P54652	Heat shock cognate 71 kDa protein	HSPA8	70.897	80	1.13863	0.424273	0.956799	2.42115	29.5251	30.7207	29.9811	29.3978	28.7647	29.194	6	10	7	6	6	7
P04792	Heat shock protein beta-1	HSPB1	22.782	5	0.268464	0.868383	-0.607486	-0.671073	24.6855	27.2237	24.3936	26.2415	25.8673	26.0164	1	3	1	2	3	1
P07900;P07900-2;Q58FG0;Q14568;Q58FF6;Q58FG1	Heat shock protein HSP 90-alpha	HSP90AA1	84.659	85	1.20703	0.411579	1.83848	2.56843	31.325	32.8947	30.4755	29.7816	29.8678	29.5304	12	16	8	8	8	5
P08238	Heat shock protein HSP 90-beta	HSP90AB1	83.263	37	1.07412	0.4396	0.873607	2.28512	30.5202	31.4142	30.3259	30.0799	30.0473	29.5123	6	8	7	4	5	6
Q96RW7;Q96RW7-2;Q96RW7-3	Hemicentin-1	HMCN1	613.38	35	0.229649	0.872635	0.228923	0.586045	27.7418	28.8495	28.2947	28.5101	27.7869	27.9022	8	11	9	10	7	9
Q8NDA2;Q8NDA2-4;Q8NDA2-2	Hemicentin-2	HMCN2	541.97	7	1.11356	0.445422	0.41556	2.36798	27.9174	28.4413	27.9727	27.7789	27.5877	27.718	1	3	4	2	4	3
Q9NYD6	Homeobox protein Hox-C10	HOXC10	38.072	9	0.225271	0.869647	-1.13835	-0.576296	32.1252	26.6051	32.8028	31.2393	32.0036	31.7053	1	1	1	1	1	1
Q93099	Homogentisate 1,2-dioxygenase	HGD	49.963	15	0.275715	0.871569	0.5389	0.686701	26.1864	28.6773	27.2996	27.4216	26.7737	26.3514	3	5	3	3	3	2
P01591	Immunoglobulin J chain	IGJ	18.098	7	0.089292	0.912866	0.280726	0.251033	27.3956	29.483	25.7181	27.5542	27.4541	26.7462	1	1	1	1	1	1
O14498	Immunoglobulin superfamily containing leucine-rich repeat protein	ISLR	45.997	3	0.153047	0.876085	-1.30509	-0.409731	18	25.6134	18	23.9645	18	23.5642	0	2	0	1	0	1
Q14974;Q14974-2	Importin subunit beta-1	KPNB1	97.169	4	0.906391	0.522622	4.58253	1.94227	23.899	25.8486	18	18	18	18	1	1	0	0	0	0
Q6UXH9;Q6UXH9-2;Q6UXH9-3	Inactive serine protease PAMR1	PAMR1	80.198	6	0.427243	0.66884	-1.915	-1	18	18	18	18	23.745	18	0	0	0	0	1	0
P01344;P01344-3	Insulin-like growth factor II;Insulin-like growth factor II;Insulin-like growth factor II Ala-25 Del;Preptin	IGF2	20.14	31	0.18618	0.88735	0.503774	0.487589	27.8269	30.649	28.9664	29.2614	27.3857	29.2838	1	1	1	1	0	0
P18065	Insulin-like growth factor-binding protein 2	IGFBP2	34.814	15	0.387479	0.791939	-0.712898	-0.919745	25.5645	27.6062	25.2598	26.8001	26.4696	27.2995	2	5	2	2	3	5
P17936;P17936-2	Insulin-like growth factor-binding protein 3	IGFBP3	31.674	16	0.69864	0.601417	1.22895	1.53256	27.0001	29.3633	28.1589	27.5648	26.1405	27.1302	2	4	3	4	3	3
P22692;P22692-2	Insulin-like growth factor-binding protein 4	IGFBP4	27.934	6	0.159938	0.881434	-1.45635	-0.42615	18	26.006	18	23.2336	18	25.1415	0	3	0	2	0	1
Q16270;Q16270-2	Insulin-like growth factor-binding protein 7	IGFBP7	29.13	8	0.154778	0.876992	-0.261854	-0.413866	24.7048	26.3695	25.2819	25.1165	25.545	26.4803	1	2	1	1	1	2
P06756;P06756-3;P06756-2	Integrin alpha-V;Integrin alpha-V heavy chain;Integrin alpha-V light chain	ITGAV	116.04	3	0.427243	0.704462	1.55745	1	18	22.6723	18	18	18	18	0	1	0	0	0	0
P05556;P05556-5;P05556-2;P05556-4;P05556-3	Integrin beta-1	ITGB1	88.414	8	0.231289	0.886098	-1.54858	-0.589688	23.1382	26.7339	18	25.3701	24.1616	22.9862	1	3	0	2	1	1
O95965;O95965-3;O95965-2	Integrin beta-like protein 1	ITGBL1	53.921	35	0.276904	0.872354	-0.483104	-0.689255	27.9626	30.1405	28.9971	30.0554	28.9842	29.5099	3	8	5	7	6	6
Q13418;Q13418-2;Q13418-3	Integrin-linked protein kinase	ILK	51.419	28	1.02104	0.456561	1.40766	2.17505	27.3633	29.2118	28.2055	27.4479	26.1886	26.9212	4	9	10	6	5	8
Q7Z2Y8	Interferon-induced very large GTPase 1	GVINP1	279.04	2	0.497276	0.659761	2.61217	1.13918	25.0528	25.3379	25.179	24.6747	25.0585	18	1	1	1	1	1	0
Q8IYT4;Q8IYT4-2	Katanin p60 ATPase-containing subunit A-like 2	KATNAL2	61.252	2	0.427243	0.757141	-1.89758	-1	18	18	18	23.6927	18	18	0	0	0	1	0	0
Q08431;Q08431-2;Q08431-3	Lactadherin;Lactadherin short form;Medin	MFGE8	43.122	98	1.59887	0.387579	1.54859	3.48729	30.4657	31.2936	30.073	29.5602	28.945	28.6813	13	13	12	10	12	9
P25391	Laminin subunit alpha-1	LAMA1	337.08	18	0.802548	0.561236	-0.699191	-1.73606	25.0576	26.0297	25.0192	26.1526	26.4174	25.6342	2	3	2	2	3	2
P24043	Laminin subunit alpha-2	LAMA2	343.9	577	0.843462	0.517121	-1.00108	-1.81688	31.3125	33.0504	31.6055	33.1684	33.0479	32.7553	50	75	52	77	77	65
Q16787;Q16787-3;O15230-2	Laminin subunit alpha-3	LAMA3	366.65	18	0.495503	0.657462	0.408183	1.13569	27.4994	27.8113	27.8244	27.6648	26.6171	27.6286	3	4	2	4	1	2
Q16363;Q16363-2	Laminin subunit alpha-4	LAMA4	202.52	222	0.222932	0.870839	-0.228205	-0.571071	30.5604	31.8353	30.7336	31.2917	31.2853	31.2369	25	33	19	29	27	28
P07942	Laminin subunit beta-1	LAMB1	198.04	403	0.996862	0.464984	-0.847548	-2.12542	31.2817	32.4902	31.4418	32.7383	32.6784	32.3398	36	49	34	50	45	44
P55268;A4D0S4;A4D0S4-2;A4D0S4-3	Laminin subunit beta-2	LAMB2	195.98	217	0.28853	0.857993	-0.360125	-0.71414	29.8546	31.5435	30.5405	31.1388	31.1081	30.772	24	36	29	32	31	31
P11047;Q9Y6N6	Laminin subunit gamma-1	LAMC1	177.6	434	0.844354	0.52083	-0.743081	-1.81864	31.9016	33.2976	32.5022	33.1933	33.3823	33.3551	42	52	44	54	54	47
Q14766;Q14766-2;Q14766-5;Q14766-4;Q14766-3	Latent-transforming growth factor beta-binding protein 1	LTBP1	186.79	106	0.322002	0.834084	-0.547577	-0.784831	28.5186	30.5352	28.9258	30.4842	29.3593	29.7787	6	16	8	15	12	12
Q14767	Latent-transforming growth factor beta-binding protein 2	LTBP2	195.05	126	0.149467	0.87745	0.215286	0.401152	30.8044	32.3611	31.0416	31.6459	31.0094	30.9059	16	19	16	18	15	15
Q8N2S1;Q8N2S1-2;Q8N2S1-3;Q8N2S1-4	Latent-transforming growth factor beta-binding protein 4	LTBP4	173.43	70	0.352926	0.818974	0.743099	0.849042	29.2682	31.0693	28.9513	30.1309	28.7235	28.2051	11	14	11	12	9	6
P48059;P48059-5;P48059-4;P48059-2;P48059-3;Q7Z4I7;Q7Z4I7-2;Q7Z4I7-4;Q7Z4I7-3;Q7Z4I7-5	LIM and senescent cell antigen-like-containing domain protein 1;LIM and senescent cell antigen-like-containing domain protein 2	LIMS1;LIMS2	37.251	4	0.549474	0.627553	2.65621	1.24171	24.8795	25.6293	23.9445	24.0797	24.405	18	1	2	1	1	1	0
P18428	Lipopolysaccharide-binding protein	LBP	53.383	4	0.512255	0.644089	0.603227	1.16869	23.7143	24.8541	23.937	23.8275	24.0527	22.8155	1	1	1	1	1	1
P00338-3;P00338;P00338-5;P00338-2;P00338-4	L-lactate dehydrogenase A chain	LDHA	39.837	18	0.186876	0.888978	0.112913	0.489197	27.3116	27.7074	27.4654	27.4703	27.6755	26.9998	3	4	3	5	3	3
P07195;P07864;Q6ZMR3	L-lactate dehydrogenase B chain	LDHB	36.638	8	0.395149	0.782697	0.907191	0.935312	25.9125	28.3937	26.6378	27.0549	26.2718	24.8958	2	3	2	2	3	1
P51884	Lumican	LUM	38.429	4	0.396465	0.789674	-2.92544	-0.937977	18	23.8411	18	25.245	25.3724	18	0	1	0	1	1	0
O00754;O00754-2	Lysosomal alpha-mannosidase;Lysosomal alpha-mannosidase A peptide;Lysosomal alpha-mannosidase B peptide;Lysosomal alpha-mannosidase C peptide;Lysosomal alpha-mannosidase D peptide;Lysosomal alpha-mannosidase E peptide	MAN2B1	113.74	22	0.381613	0.788391	-0.680611	-0.907813	26.187	28.5859	27.7377	28.7066	27.8821	27.9637	3	4	3	4	4	3
P61626	Lysozyme C	LYZ	16.537	13	0.779683	0.562842	-4.87509	-1.69109	25.4803	23.4247	18	25.7596	24.9714	30.7992	1	1	0	2	1	5
Q08397	Lysyl oxidase homolog 1	LOXL1	63.109	4	0.444747	0.691642	2.60082	1.03501	24.9033	25.3171	26.2996	18	24.7438	25.9738	2	2	3	0	1	1
Q9Y4K0	Lysyl oxidase homolog 2	LOXL2	86.724	3	0.182671	0.887263	-1.26952	-0.479469	18	26.3307	25.3239	24.1189	25.1764	24.1679	0	2	2	1	2	1
P58215;P58215-3	Lysyl oxidase homolog 3	LOXL3	83.166	5	0.0224538	0.975917	0.246765	0.0672473	18	26.3213	25.5847	25.4804	25.6853	18	0	4	1	1	1	0
P22897;P22897-2	Macrophage mannose receptor 1	MRC1	166.01	2	0.363812	0.811956	0.705378	0.871427	23.4011	26.0207	24.1493	23.8354	23.4294	24.1902	1	2	1	1	1	1
Q7Z304;Q7Z304-2	MAM domain-containing protein 2	MAMDC2	77.555	13	0.00544922	0.994206	0.0549927	0.0166262	18	25.0985	18	18	24.9335	18	0	1	0	0	1	0
P48740-2;P48740-4;P48740;P48740-3	Mannan-binding lectin serine protease 1;Mannan-binding lectin serine protease 1 heavy chain;Mannan-binding lectin serine protease 1 light chain	MASP1	81.859	30	0.438633	0.700713	0.474735	1.0228	28.7598	30.2405	29.0503	29.078	28.7731	28.7753	4	6	5	4	4	5
O00187	Mannan-binding lectin serine protease 2;Mannan-binding lectin serine protease 2 A chain;Mannan-binding lectin serine protease 2 B chain	MASP2	75.702	8	0.214391	0.8752	0.211322	0.551912	26.6022	27.8523	27.1433	27.2359	26.8386	26.8893	2	3	2	2	2	2
P08493;P08493-2	Matrix Gla protein	MGP	12.353	4	0.789227	0.563714	1.78343	1.70985	25.7688	29.2332	26.9294	25.9783	25.2613	25.3415	1	2	2	2	1	2
P01033	Metalloproteinase inhibitor 1	TIMP1	23.171	26	0.856986	0.527301	-1.11966	-1.84371	26.4001	28.4496	27.4035	28.4697	28.8008	28.3416	3	5	4	3	4	5
P16035	Metalloproteinase inhibitor 2	TIMP2	24.399	31	0.0968699	0.90538	-0.191352	-0.270619	28.3854	30.2775	28.7544	29.7907	28.5215	29.6792	4	5	3	4	4	5
P55001;P55001-3;P55001-2	Microfibrillar-associated protein 2	MFAP2	20.825	1	0.427243	0.682891	-1.98686	-1	18	18	18	18	18	23.9606	0	0	0	0	0	1
Q15555;Q15555-4;Q15555-5;Q15555-3	Microtubule-associated protein RP/EB family member 2	MAPRE2	37.031	1	0.893924	0.515134	4.89292	1.91731	24.3909	25.886	25.9081	25.5063	18	18	1	1	1	1	0	0
P20774	Mimecan	OGN	33.922	14	0.131519	0.892177	-0.146454	-0.357589	26.6745	26.846	26.6466	27.6756	26.524	26.4069	3	3	3	4	3	2
P26038;P15311;P35241;P35241-5;P35241-4;P35241-3	Moesin;Ezrin;Radixin	MSN;EZR;RDX	67.819	10	0.201698	0.885215	0.486564	0.523176	25.3617	27.541	24.4248	25.2857	25.487	25.0951	3	4	2	3	2	2
P35579;P35579-2;P35580;P35580-2;P35580-5;P35580-3;P35580-4;Q7Z406-5	Myosin-9	MYH9	226.53	37	1.51429	0.33104	1.54773	3.27658	27.8679	28.9679	27.4557	26.3103	26.5451	26.7929	6	10	5	3	3	3
Q92859;Q92859-3;Q92859-2;Q92859-4	Neogenin	NEO1	160.01	1	0.933609	0.477165	3.91326	1.99698	18	24.0563	23.6835	18	18	18	0	1	1	0	0	0
Q04721	Neurogenic locus notch homolog protein 2;Notch 2 extracellular truncation;Notch 2 intracellular domain	NOTCH2	265.4	4	0.905197	0.528264	-4.24598	-1.93988	18	24.517	18	24.8691	23.9422	24.4437	0	1	0	1	1	1
Q9UM47	Neurogenic locus notch homolog protein 3;Notch 3 extracellular truncation;Notch 3 intracellular domain	NOTCH3	243.63	41	0.274258	0.867909	0.352898	0.683566	27.4705	29.0948	27.8049	28.062	27.6113	27.6382	4	7	4	5	5	4
Q15818	Neuronal pentraxin-1	NPTX1	47.122	18	0.455648	0.693735	0.589935	1.05673	27.58	27.6516	27.4814	28.011	26.8295	26.1027	4	5	5	5	4	3
O14786;O14786-3;O14786-2	Neuropilin-1	NRP1	103.13	10	0.670119	0.622015	1.21649	1.47697	25.8321	27.841	26.9171	26.6923	25.5762	24.6721	2	4	3	3	3	1
O60462-5;O60462-4;O60462-2;O60462-3;O60462	Neuropilin-2	NRP2	101.98	5	0.226192	0.868826	1.43313	0.578348	22.9198	25.0687	24.4566	18	24.3516	25.7941	1	2	1	0	1	2
Q14697;Q14697-2	Neutral alpha-glucosidase AB	GANAB	106.87	3	0.427243	0.67439	1.70667	1	18	23.12	18	18	18	18	0	1	0	0	0	0
P14543;P14543-2	Nidogen-1	NID1	136.38	325	0.703536	0.597302	-0.483399	-1.54211	31.9985	33.0769	32.5383	33.0943	32.9899	32.9796	27	32	27	33	27	27
Q14112;Q14112-2	Nidogen-2	NID2	151.25	131	2.20165	0.426	1.94741	5.2527	30.4198	31.5084	31.1051	29.0803	29.3859	28.7249	19	27	20	13	13	10
P61970	Nuclear transport factor 2	NUTF2	14.478	9	1.81283	0.413429	1.9648	4.05694	26.7802	28.0204	26.5886	25.0419	24.9295	25.5234	3	4	3	2	3	3
P22392;P15531;P15531-2;P22392-2;O60361	Nucleoside diphosphate kinase B;Nucleoside diphosphate kinase A;Putative nucleoside diphosphate kinase	NME2;NME1;NME2P1	17.298	5	0.0697081	0.927353	0.665672	0.199353	18	26.0112	18	24.0142	18	18	0	2	0	1	0	0
Q9NRN5;Q9NRN5-2;Q9NRN5-3	Olfactomedin-like protein 3	OLFML3	46.01	99	0.399576	0.786132	0.377096	0.944275	30.4983	31.1377	30.3427	30.6255	30.5721	29.6498	11	11	11	10	10	10
Q8WWZ8	Oncoprotein-induced transcript 3 protein	OIT3	60.021	4	0.853613	0.519086	-4.63029	-1.83701	18	25.5299	18	25.4092	24.6806	25.3309	0	1	0	1	1	1
Q13219	Pappalysin-1	PAPPA	180.97	137	0.0646777	0.936507	0.138472	0.185814	27.9749	30.2786	28.5531	29.3473	28.572	28.4719	8	23	10	13	13	10
P26022	Pentraxin-related protein PTX3	PTX3	41.975	298	0.229779	0.875255	0.315741	0.586333	34.2617	35.4093	34.8453	34.8895	33.6765	35.003	18	21	20	21	16	20
P62937;P62937-2;Q9Y536;P0DN26;F5H284;A0A0B4J2A2;A0A075B759	Peptidyl-prolyl cis-trans isomerase A;Peptidyl-prolyl cis-trans isomerase A, N-terminally processed	PPIA	18.012	15	0.157729	0.876278	-0.431791	-0.420901	24.2906	27.4062	26.4874	27.2385	25.699	26.542	1	4	3	4	2	3
Q15063;Q15063-6	Periostin	POSTN	93.313	332	0.444868	0.69448	0.374565	1.03525	33.8858	35.0553	34.2406	34.1448	34.1027	33.8105	2	2	2	1	2	1
Q92626;Q92626-2	Peroxidasin homolog	PXDN	165.27	464	0.161857	0.88464	0.162729	0.4307	32.0714	33.3093	32.3499	32.4928	32.4179	32.3317	43	54	49	47	47	49
Q06830;P32119;Q13162	Peroxiredoxin-1	PRDX1	22.11	12	0.0185461	0.976267	-0.0417512	-0.0557761	24.8498	26.3848	25.1519	26.3971	24.4081	25.7065	2	3	2	2	2	2
P04180	Phosphatidylcholine-sterol acyltransferase	LCAT	49.577	8	0.869525	0.531273	1.4115	1.86864	25.1443	26.35	25.7809	24.9709	25.0624	23.0073	2	1	2	1	1	1
P36871;P36871-3;P36871-2	Phosphoglucomutase-1	PGM1	61.448	10	0.911105	0.517348	1.57344	1.95172	25.8234	27.9677	25.8724	25.7557	24.5599	24.6276	2	4	2	2	2	2
P00558;P00558-2;P07205	Phosphoglycerate kinase 1	PGK1	44.614	49	0.806453	0.558532	1.1017	1.74375	28.4823	30.5332	29.1904	28.6821	28.0538	28.1649	4	8	5	4	3	4
P05121;P05121-2	Plasminogen activator inhibitor 1	SERPINE1	45.059	107	0.505536	0.650659	-0.701118	-1.15546	29.5101	31.4327	30.5565	31.4141	30.7148	31.4736	7	12	14	14	10	14
P43034;P43034-2	Platelet-activating factor acetylhydrolase IB subunit alpha	PAFAH1B1	46.637	3	0.524718	0.635412	2.53643	1.19318	24.0921	25.2317	24.7939	24.6877	23.8207	18	1	1	1	1	1	0
Q9GZP0;Q9GZP0-2	Platelet-derived growth factor D;Platelet-derived growth factor D, latent form;Platelet-derived growth factor D, receptor-binding form	PDGFD	42.848	12	0.311082	0.835164	-2.59249	-0.761913	18	18	25.0279	18	25.4579	25.3475	0	0	1	0	1	1
Q15198	Platelet-derived growth factor receptor-like protein	PDGFRL	41.86	12	0.266577	0.867478	0.610118	0.666993	24.9485	27.8693	26.7836	25.9764	26.4704	25.3241	1	4	3	2	3	1
Q15149;Q15149-4;Q15149-2;Q15149-6;Q15149-9;Q15149-7;Q15149-8;Q15149-5;Q15149-3	Plectin	PLEC	531.78	57	1.90091	0.362154	-7.41686	-4.30829	18	23.118	18	27.5782	26.8313	26.959	0	2	1	9	8	6
Q6UX71;Q6UX71-2	Plexin domain-containing protein 2	PLXDC2	59.582	3	0.628852	0.623694	-0.850451	-1.3966	23.5851	23.9867	24.8608	25.3776	24.0436	25.5628	1	1	1	2	1	2
P0CG47;P62979;P62987;P0CG48	Polyubiquitin-B;Ubiquitin;Ubiquitin-40S ribosomal protein S27a;Ubiquitin;40S ribosomal protein S27a;Ubiquitin-60S ribosomal protein L40;Ubiquitin;60S ribosomal protein L40;Polyubiquitin-C;Ubiquitin	UBB;RPS27A;UBA52;UBC	25.761	26	0.0108265	0.98771	-0.0179412	-0.0328352	27.533	28.4016	27.2353	28.4778	27.7216	27.0243	3	4	2	4	3	2
P02545;P02545-2;P02545-5;P02545-4;P02545-6;P02545-3	Prelamin-A/C;Lamin-A/C	LMNA	74.139	9	0.341119	0.819856	-2.32743	-0.824639	26.8169	18	25.9042	25.755	25.3632	26.5852	1	0	1	2	1	2
Q8NBM8	Prenylcysteine oxidase-like	PCYOX1L	54.646	2	0.553456	0.627833	2.87223	1.2495	20.0435	23.85	24.3031	18	18	23.58	1	2	1	0	0	1
Q15113	Procollagen C-endopeptidase enhancer 1	PCOLCE	47.972	242	0.658172	0.608806	0.954533	1.4537	32.574	33.8134	33.0241	31.3745	33.2271	31.9464	19	19	17	16	18	16
Q9UKZ9	Procollagen C-endopeptidase enhancer 2	PCOLCE2	45.716	12	1.54981	0.335333	2.00362	3.36416	26.4789	27.4986	27.0536	24.0343	25.7988	25.1871	2	3	4	2	2	2
Q02809;Q02809-2	Procollagen-lysine,2-oxoglutarate 5-dioxygenase 1	PLOD1	83.549	119	0.288941	0.85956	-0.421638	-0.715015	28.7188	30.7421	29.7978	30.2508	30.0189	30.2539	10	19	15	16	17	16
O60568	Procollagen-lysine,2-oxoglutarate 5-dioxygenase 3	PLOD3	84.784	5	0.0459738	0.950348	0.401096	0.134435	23.7508	25.3105	18	24.3323	18	23.5258	1	2	0	1	0	1
P07737	Profilin-1	PFN1	15.054	3	0.427243	0.709729	-1.78644	-1	18	18	18	23.3593	18	18	0	0	0	1	0	0
P51888	Prolargin	PRELP	43.809	8	0.274699	0.87039	-1.78111	-0.684514	24.0759	26.7554	18	24.2661	25.121	24.7876	1	3	0	1	1	2
Q07954;Q9NZR2	Prolow-density lipoprotein receptor-related protein 1;Low-density lipoprotein receptor-related protein 1 85 kDa subunit;Low-density lipoprotein receptor-related protein 1 515 kDa subunit;Low-density lipoprotein receptor-related protein 1 intracellular domain	LRP1	504.6	190	0.117513	0.896699	0.175207	0.322916	30.1583	31.8025	30.792	31.2487	30.432	30.5466	26	37	27	35	22	26
P25786;P25786-2	Proteasome subunit alpha type-1	PSMA1	29.555	24	0.163973	0.88667	-0.546822	-0.435706	25.0186	29.1555	27.7121	28.3968	27.272	27.8579	2	9	5	8	5	6
P25787	Proteasome subunit alpha type-2	PSMA2	25.898	8	0.454344	0.689697	-2.62424	-1.05414	23.4638	26.1895	18	24.8679	24.2661	26.3919	1	2	0	2	1	3
P25788;P25788-2	Proteasome subunit alpha type-3	PSMA3	28.433	32	0.072954	0.927823	-0.162263	-0.20803	26.7086	29.04	27.8919	28.6797	27.3218	28.1257	4	6	5	6	4	6
P25789;P25789-2	Proteasome subunit alpha type-4	PSMA4	29.483	24	0.0768521	0.924871	-0.178186	-0.21839	26.5467	28.4943	27.3111	28.7847	27.2308	26.8713	4	6	4	5	6	3
P28066;P28066-2	Proteasome subunit alpha type-5	PSMA5	26.411	10	0.229888	0.877892	-0.48759	-0.586576	25.5367	27.964	27.3307	27.8864	26.6273	27.7804	2	3	3	3	2	3
P60900;P60900-2;P60900-3	Proteasome subunit alpha type-6	PSMA6	27.399	29	0.187027	0.891482	-0.392039	-0.489544	27.1477	29.7104	28.1683	29.3222	28.4268	28.4535	3	7	4	5	3	4
O14818;O14818-2;Q8TAA3;Q8TAA3-2;O14818-4;Q8TAA3-5	Proteasome subunit alpha type-7;Proteasome subunit alpha type-7-like	PSMA7;PSMA8	27.887	38	0.173014	0.891189	-0.286379	-0.456973	28.1459	29.7548	28.5778	29.8454	28.4598	29.0324	8	10	7	10	8	10
P20618	Proteasome subunit beta type-1	PSMB1	26.489	19	0.128751	0.892977	-0.36283	-0.350784	25.5137	28.8121	28.0061	28.3483	27.3549	27.7173	2	5	3	5	3	3
P49721	Proteasome subunit beta type-2	PSMB2	22.836	7	0.542456	0.629581	-0.65557	-1.22796	25.5588	26.0601	24.8051	26.9099	25.7495	25.7313	1	1	1	1	1	1
P49720	Proteasome subunit beta type-3	PSMB3	22.949	6	0.551065	0.626651	0.422698	1.24482	25.0602	25.8665	25.8481	25.3674	24.7464	25.3929	1	2	1	1	1	1
P28070	Proteasome subunit beta type-4	PSMB4	29.204	6	0.381951	0.790898	-2.54757	-0.908501	18	26.8557	25.834	26.0248	25.8205	26.4871	0	2	2	1	1	2
Q8NG31;Q8NG31-2	Protein CASC5	CASC5	265.39	0	0.51016	0.644508	2.96779	1.16456	25.737	26.335	26.0782	18	25.7687	25.4782	1	1	1	0	1	1
P30101	Protein disulfide-isomerase A3	PDIA3	56.782	1	0.427243	0.688678	2.34267	1	18	25.028	18	18	18	18	0	1	0	0	0	0
Q8WUJ3;Q8WUJ3-2	Protein KIAA1199	KIAA1199	153	11	0.726063	0.585333	1.51198	1.58609	24.9122	27.6988	25.3384	23.8391	24.3707	25.2037	3	7	2	1	1	3
P23297	Protein S100-A1	S100A1	10.546	4	2.61592	0.500571	0.790494	6.81626	24.9558	24.8137	25.1676	24.2952	24.1251	24.1452	1	1	1	1	1	1
P60903	Protein S100-A10	S100A10	11.203	3	0.427243	0.687925	1.40439	1	18	18	22.2132	18	18	18	0	0	1	0	0	0
P06703	Protein S100-A6	S100A6	10.18	6	1.98074	0.365333	-1.70799	-4.54549	24.4092	25.2701	24.9414	27.0547	26.6039	26.0861	1	1	1	1	1	1
P06702	Protein S100-A9	S100A9	13.242	8	0.0426496	0.953743	0.43364	0.125122	18	25.3039	25.9965	25.2711	18	24.7284	0	1	1	1	0	1
P41221;P41221-2;O00755	Protein Wnt-5a	WNT5A	42.339	61	1.02438	0.463143	-0.899375	-2.18193	27.0375	28.1475	26.8898	28.405	28.3283	28.0397	3	6	3	5	5	6
P28300	Protein-lysine 6-oxidase	LOX	46.944	1	0.0534428	0.944734	0.466729	0.155155	18	25.0428	18	18	18	23.6426	0	1	0	0	0	1
Q92954;Q92954-5;Q92954-4;Q92954-3;Q92954-6;Q92954-2	Proteoglycan 4;Proteoglycan 4 C-terminal part	PRG4	151.08	6	0.0410663	0.954537	0.183442	0.120666	24.6951	27.6654	24.7528	27.7047	23.742	25.1162	2	2	1	2	1	1
Q14517	Protocadherin Fat 1;Protocadherin Fat 1, nuclear form	FAT1	506.27	20	0.272722	0.864849	0.629215	0.680259	27.2269	29.0498	26.5886	27.6699	27.4229	25.8849	4	7	3	4	5	2
Q6V0I7;Q6V0I7-3;Q6V0I7-2	Protocadherin Fat 4	FAT4	542.68	22	0.549325	0.623883	0.695419	1.24142	26.9523	28.7878	27.468	27.1727	27.1538	26.7953	6	8	6	4	4	4
P00491	Purine nucleoside phosphorylase	PNP	32.118	1	0.695819	0.601531	2.63883	1.52706	23.3795	24.4481	24.1096	18	23.551	22.4697	1	1	1	0	1	1
P55786;P55786-2;A6NEC2;A6NEC2-2	Puromycin-sensitive aminopeptidase	NPEPPS	103.28	3	0.915813	0.518318	4.42278	1.96117	23.8683	25.4001	18	18	18	18	1	3	0	0	0	0
Q16473	Putative tenascin-XA	TNXA	33.739	6	0.899502	0.521447	4.79623	1.92847	24.6219	25.9135	25.2301	25.3768	18	18	1	1	1	1	0	0
P14618;P14618-3;P14618-2;P30613-2	Pyruvate kinase PKM	PKM	57.936	91	1.00306	0.472339	1.03548	2.13812	30.0618	31.2148	30.2658	30.0861	28.9553	29.3945	10	13	10	12	9	11
P63000;P63000-2;P15153;P60763	Ras-related C3 botulinum toxin substrate 1	RAC1	21.45	7	0.216881	0.874169	-1.54914	-0.557512	18	25.9794	26.0182	25.8922	23.3422	25.4106	0	1	2	2	1	2
P61026	Ras-related protein Rab-10	RAB10	22.541	8	0.593883	0.60838	2.7269	1.32845	24.289	25.4482	24.579	24.0029	24.1326	18	1	1	1	1	1	0
P62491;Q15907;P62491-2;Q15907-2	Ras-related protein Rab-11A;Ras-related protein Rab-11B	RAB11A;RAB11B	24.393	12	0.403114	0.787012	0.115693	0.951431	26.1629	26.4234	26.4561	26.1119	26.3798	26.2036	2	2	3	2	3	3
Q9H0U4;P62820;P61006;Q92930;P62820-3;P62820-2;P61006-2;P51153;P59190-2;P59190;Q92928	Ras-related protein Rab-1B;Ras-related protein Rab-1A	RAB1B;RAB1A	22.171	13	0.121528	0.895392	0.138411	0.33292	26.8102	28.0296	26.7859	26.9467	27.1692	27.0946	2	3	2	2	2	3
P20340;Q9NRW1;P20340-4;Q9NRW1-2;P20340-2;Q9H0N0;Q14964	Ras-related protein Rab-6A;Ras-related protein Rab-6B;Ras-related protein Rab-6C;Ras-related protein Rab-39A	RAB6A;RAB6B;RAB6C;RAB39A	23.593	9	0.476965	0.667435	3.16688	1.09905	26.6088	27.6651	26.286	26.8999	18	26.1593	1	1	1	1	1	2
P51149	Ras-related protein Rab-7a	RAB7A	23.489	4	0.609217	0.6105	3.01289	1.35835	24.7368	25.5137	25.9048	18	24.2962	24.8204	1	1	1	0	1	1
P61224;P61224-3;P61224-2;P61224-4;P62834;A6NIZ1	Ras-related protein Rap-1b;Ras-related protein Rap-1A;Ras-related protein Rap-1b-like protein	RAP1B;RAP1A	20.825	17	0.245115	0.8696	0.275519	0.620217	28.3252	29.4943	29.3893	28.8941	28.3364	29.1518	2	3	3	3	2	4
P23468;P23468-5;P23468-7;P23468-4;P23468-6;P23468-3;P23468-2	Receptor-type tyrosine-protein phosphatase delta	PTPRD	214.76	6	0.427243	0.697752	2.93832	1	18	26.8149	18	18	18	18	0	4	0	1	0	0
P10586;P10586-2	Receptor-type tyrosine-protein phosphatase F	PTPRF	212.88	4	0.228595	0.872275	0.520869	0.583701	23.6288	26.1677	24.4354	25.1834	23.623	23.8629	1	2	1	2	1	1
Q13332;Q13332-6;Q13332-3;Q13332-4;Q13332-2;Q13332-7;Q13332-5	Receptor-type tyrosine-protein phosphatase S	PTPRS	217.04	34	0.0401213	0.954398	0.05229	0.118	27.3251	28.8353	28.0491	27.9167	28.1726	27.9633	5	6	5	4	5	3
P78509;P78509-3;P78509-2	Reelin	RELN	388.38	39	1.98331	0.398545	0.929246	4.55327	28.3836	28.9548	28.3546	27.7146	27.6707	27.5201	11	11	8	8	8	7
Q96D15	Reticulocalbin-3	RCN3	37.493	22	1.07967	0.458128	0.768282	2.29672	28.6896	29.6138	29.2793	28.7214	28.5046	28.0518	5	6	4	5	4	5
P00352	Retinal dehydrogenase 1	ALDH1A1	54.861	2	0.605154	0.611869	2.79092	1.35043	24.7042	25.1182	24.5669	18	23.1726	24.8439	1	1	1	0	1	1
P02753	Retinol-binding protein 4;Plasma retinol-binding protein(1-182);Plasma retinol-binding protein(1-181);Plasma retinol-binding protein(1-179);Plasma retinol-binding protein(1-176)	RBP4	23.01	20	0.751644	0.560233	-0.654531	-1.63611	27.263	28.3935	27.5125	28.4841	27.9794	28.669	1	3	1	3	2	2
Q13103	Secreted phosphoprotein 24	SPP2	24.337	5	1.01314	0.460621	6.344	2.15879	26.9643	28.1756	26.5905	18	26.6984	18	1	1	1	0	1	0
P10124	Serglycin	SRGN	17.652	6	0.0177707	0.977009	0.198907	0.0534888	25.0443	26.8658	18	18	25.797	25.5164	1	2	0	0	1	1
O95084;O95084-2	Serine protease 23	PRSS23	43.001	9	0.561436	0.626561	2.88713	1.26511	24.4841	25.5796	26.0019	24.5077	24.8965	18	1	2	2	1	2	0
Q92743	Serine protease HTRA1	HTRA1	51.286	129	0.341878	0.820681	-0.448853	-0.826211	30.2729	31.9371	30.8097	31.9086	31.1293	31.3283	11	15	11	18	15	13
P67775;P62714;P60510;P67775-2	Serine/threonine-protein phosphatase 2A catalytic subunit alpha isoform;Serine/threonine-protein phosphatase 2A catalytic subunit beta isoform;Serine/threonine-protein phosphatase 4 catalytic subunit	PPP2CA;PPP2CB;PPP4C	35.594	3	1.03004	0.465818	4.40129	2.1936	23.6313	25.5856	23.6899	18	23.7029	18	1	1	1	0	1	0
P50454	Serpin H1	SERPINH1	46.44	8	0.0152584	0.980822	-0.158544	-0.046052	23.7267	26.2924	18	25.4051	18	25.0897	1	3	0	1	0	2
Q8IX30;Q8IX30-2	Signal peptide, CUB and EGF-like domain-containing protein 3	SCUBE3	109.28	87	0.0730968	0.930114	-0.129384	-0.208411	29.4118	30.9076	28.9938	30.3346	29.7333	29.6335	11	15	10	14	11	12
A1L4H1;A1L4H1-2	Soluble scavenger receptor cysteine-rich domain-containing protein SSC5D	SSC5D	165.74	15	0.158014	0.878627	0.228174	0.421579	26.2674	27.4019	26.8374	26.7098	27.2973	25.8152	3	4	3	3	5	2
P09486	SPARC	SPARC	34.632	43	0.132793	0.891896	-0.249374	-0.360712	27.901	29.3942	27.3847	28.9085	27.8076	28.7119	6	7	3	7	4	7
Q13813;Q13813-3;Q13813-2	Spectrin alpha chain, non-erythrocytic 1	SPTAN1	284.54	24	0.666217	0.62391	-0.85164	-1.46937	24.1249	25.9382	25.1933	26.3194	25.4862	26.0058	2	5	4	4	3	4
Q01082;Q01082-3;Q01082-2;P11277;P11277-2;P11277-3	Spectrin beta chain, non-erythrocytic 1	SPTBN1	274.61	23	0.400245	0.788391	-0.528997	-0.945629	24.654	24.9864	24.5557	26.3432	24.8172	24.6225	3	2	1	4	2	1
Q9HCB6	Spondin-1	SPON1	90.973	19	0.0674482	0.931325	0.740964	0.193285	27.1673	18	18	24.9444	18	18	3	0	0	1	0	0
P52823;P52823-2	Stanniocalcin-1	STC1	27.621	12	1.33861	0.386267	1.18891	2.86159	28.1454	27.0461	27.0591	26.2359	25.878	26.57	1	2	3	3	2	2
O76061	Stanniocalcin-2	STC2	33.248	18	0.195712	0.889254	-0.482304	-0.509509	24.6351	27.8554	25.9895	26.8126	26.3293	26.7851	1	3	2	2	2	2
Q9C0K7;Q9C0K7-3;Q9C0K7-2	STE20-related kinase adapter protein beta	STRADB	47.026	1	0.266277	0.865016	-0.472675	-0.666345	23.865	25.8522	24.5035	25.9336	24.5512	25.1541	1	1	1	1	1	1
P48061;P48061-4;P48061-2;P48061-5;P48061-6;P48061-3	Stromal cell-derived factor 1;SDF-1-beta(3-72);SDF-1-alpha(3-67)	CXCL12	10.666	1	0.932268	0.478049	-3.50721	-1.99428	18	18	18	23.0306	23.4911	18	0	0	0	1	1	0
O00391;O00391-2	Sulfhydryl oxidase 1	QSOX1	82.577	36	0.250018	0.871664	-0.327802	-0.630966	27.0744	28.781	27.7204	28.3671	27.8893	28.3028	3	8	4	7	6	5
P04179;P04179-4;P04179-2;P04179-3	Superoxide dismutase [Mn], mitochondrial	SOD2	24.722	18	0.152062	0.876944	-0.718943	-0.407373	28.7061	23.8227	29.3925	27.8855	28.4209	27.7718	1	1	1	1	1	1
P78539-5;P78539-2;P78539;P78539-4;P78539-3	Sushi repeat-containing protein SRPX	SRPX	49.381	27	0.0473891	0.948211	0.127378	0.138382	25.3593	27.1974	27.2083	26.5055	27.6251	25.2524	2	5	5	3	5	2
O60687	Sushi repeat-containing protein SRPX2	SRPX2	52.971	26	0.980884	0.436176	6.48825	2.0928	26.8171	28.1002	27.7762	18	27.2288	18	4	6	3	0	3	0
Q8TER0;Q8TER0-5;Q8TER0-3;Q8TER0-4	Sushi, nidogen and EGF-like domain-containing protein 1	SNED1	152.2	12	0.0988917	0.90932	0.318321	0.275808	24.0175	27.4076	26.4389	24.8485	26.7242	25.3364	1	6	6	1	6	2
Q4LDE5;Q4LDE5-4;Q4LDE5-2;Q4LDE5-3	Sushi, von Willebrand factor type A, EGF and pentraxin domain-containing protein 1	SVEP1	390.17	372	0.208873	0.873195	0.199347	0.539459	31.93	33.1571	32.2291	32.2529	32.2201	32.2452	45	64	54	49	49	46
O00560;O00560-2;O00560-3	Syntenin-1	SDCBP	32.444	7	0.455026	0.692508	-2.54621	-1.0555	24.0693	25.6139	18	26.2251	25.1158	23.9809	1	2	0	2	2	1
Q9Y490;Q9Y4G6	Talin-1	TLN1	269.76	320	0.992688	0.454921	0.780451	2.11689	32.3679	33.453	32.8508	32.3245	31.7242	32.2817	50	57	51	50	41	43
Q7Z7G0;Q7Z7G0-4;Q7Z7G0-2;Q7Z7G0-3	Target of Nesh-SH3	ABI3BP	118.64	89	0.43213	0.710739	-0.701525	-1.00979	28.7942	31.0909	29.798	30.9259	30.2296	30.6322	10	17	12	16	13	15
P49368;P49368-2	T-complex protein 1 subunit gamma	CCT3	60.533	4	1.0495	0.456302	4.69245	2.23386	23.7816	25.4807	24.9351	24.12	18	18	1	2	1	2	0	0
P24821;P24821-3	Tenascin	TNC	240.85	1302	0.0336197	0.965864	0.0363146	0.0995273	35.6259	36.8611	36.2827	36.2141	36.3553	36.0913	2	2	2	3	1	1
P22105;P22105-3;P22105-4;P22105-2	Tenascin-X	TNXB	458.22	29	0.617118	0.605934	1.07935	1.37374	28.2318	29.6365	27.5116	28.1625	26.5147	27.4646	7	5	4	5	3	4
Q08629;Q9BQ16;Q9BQ16-9;Q9BQ16-7;Q9BQ16-2;Q9BQ16-5;Q9BQ16-6;Q9BQ16-4;Q9BQ16-1	Testican-1	SPOCK1	49.124	42	0.100015	0.91003	-0.22806	-0.278684	26.2479	28.4073	27.9449	28.7018	27.0609	27.5217	3	7	7	7	6	6
P05452	Tetranectin	CLEC3B	22.537	5	0.166082	0.89351	0.276578	0.440686	24.8876	25.9913	24.5185	24.5198	24.3099	25.7378	1	1	1	1	1	1
P07996;P07996-2	Thrombospondin-1	THBS1	129.38	993	1.73142	0.437067	1.13837	3.83366	36.1246	36.8769	36.2782	35.2759	35.6206	34.9682	20	21	18	16	17	13
P35442	Thrombospondin-2	THBS2	129.99	94	0.674197	0.622321	0.789621	1.48492	29.9505	31.1697	30.2219	29.3179	30.4209	29.2344	13	20	14	12	17	13
P49746;P49746-2	Thrombospondin-3	THBS3	104.2	47	0.00820763	0.991838	-0.0119979	-0.024965	29.4902	30.6357	29.3237	30.1831	29.9487	29.3539	7	10	7	10	8	7
P35443	Thrombospondin-4	THBS4	105.87	46	0.262697	0.862126	0.462393	0.65859	29.6962	31.0673	29.4034	30.4754	29.4779	28.8264	4	5	5	5	4	3
P10646;P10646-2	Tissue factor pathway inhibitor	TFPI	35.015	3	0.330853	0.82147	2.44214	0.80331	24.1741	25.2538	18	24.1015	18	18	1	1	0	1	0	0
P01137;P61812;P61812-2	Transforming growth factor beta-1;Latency-associated peptide	TGFB1	44.341	6	0.321604	0.831902	-0.511643	-0.783997	25.341	27.1492	25.8384	27.3555	26.2824	26.2256	3	6	2	5	3	3
Q15582	Transforming growth factor-beta-induced protein ig-h3	TGFBI	74.68	139	1.07603	0.443837	0.965746	2.28909	31.3539	32.7389	32.1458	31.1265	31.3333	30.8815	13	17	14	13	14	11
P37802;P37802-2	Transgelin-2	TAGLN2	22.391	5	0.75515	0.567864	0.665037	1.64298	25.8462	26.0277	25.4954	25.8712	24.7724	24.7307	1	1	1	1	1	1
P55072	Transitional endoplasmic reticulum ATPase	VCP	89.321	20	0.135775	0.889026	-1.0076	-0.368002	22.0967	18	18	25.1195	18	18	1	0	0	3	0	0
P06753-2;P06753-3;P06753-4;P06753-6;P06753-5;P06753;P06753-7	Tropomyosin alpha-3 chain	TPM3	29.032	12	0.0266593	0.97545	-0.0427068	-0.07949	27.4473	27.4078	26.8693	28.2031	26.4664	27.183	3	3	3	4	3	3
P67936;P67936-2;P09493-5;P09493-6	Tropomyosin alpha-4 chain	TPM4	28.521	100	0.662936	0.622578	-0.532205	-1.46298	30.8559	32.0991	31.3925	32.0859	31.926	31.9322	8	8	8	8	7	7
Q71U36;Q71U36-2;Q9BQE3;Q13748;Q13748-2;Q6PEY2;Q9NY65;Q9NY65-2	Tubulin alpha-1A chain;Tubulin alpha-1C chain;Tubulin alpha-3C/D chain;Tubulin alpha-3E chain	TUBA1A;TUBA1C;TUBA3C;TUBA3E	50.135	5	0.00249667	0.998646	0.0238177	0.00764316	24.2982	18	24.7833	25.3464	18	23.6636	1	1	1	1	0	1
P68366;P68366-2;A6NHL2-2;A6NHL2	Tubulin alpha-4A chain	TUBA4A	49.924	16	0.745794	0.566711	1.10725	1.62467	26.9119	28.4118	27.8525	27.3242	25.5981	26.9322	2	3	3	2	2	3
P07437;Q9BVA1;Q13885;Q9BUF5;A6NNZ2	Tubulin beta chain;Tubulin beta-2B chain;Tubulin beta-2A chain	TUBB;TUBB2B;TUBB2A	49.67	63	0.661226	0.618	0.853919	1.45965	29.0794	30.017	29.3378	29.6188	28.3511	27.9027	1	2	1	2	1	1
Q3ZCM7	Tubulin beta-8 chain	TUBB8	49.775	8	0.232408	0.888171	-1.85222	-0.592171	18	28.0639	26.444	26.3713	25.6078	26.0855	0	1	1	1	1	1
O00300	Tumor necrosis factor receptor superfamily member 11B	TNFRSF11B	46.026	10	0.599773	0.607897	3.24671	1.33994	25.0461	27.426	24.5042	25.3913	18	23.8449	2	5	1	2	0	1
P98066	Tumor necrosis factor-inducible gene 6 protein	TNFAIP6	31.203	69	0.098612	0.907347	-0.182436	-0.275091	27.609	29.1815	28.3721	29.2749	27.6445	28.7905	8	9	7	10	5	7
Q96FW1;Q96FW1-2	Ubiquitin thioesterase OTUB1	OTUB1	31.284	2	2.77054	0.6552	6.342	7.49383	23.0708	25.9454	24.0098	18	18	18	1	2	1	1	0	0
P22314;P22314-2	Ubiquitin-like modifier-activating enzyme 1	UBA1	117.85	3	0.122608	0.896444	1.0884	0.3356	24.7211	26.2673	18	24.7464	18	22.9768	2	3	0	2	0	1
Q86SX3;Q86SX3-2;Q86SX3-6;Q86SX3-4;Q86SX3-5;Q86SX3-3	Uncharacterized protein C14orf80	C14orf80	54.231	5	0.0136475	0.984299	-0.0273876	-0.0412625	31.1642	29.14	30.3862	29.6627	30.4376	30.6722	2	2	2	2	2	2
Q16851;Q16851-2	UTP--glucose-1-phosphate uridylyltransferase	UGP2	56.94	8	0.00282468	0.999625	-0.0279465	-0.00864408	18	25.9415	23.1356	25.4194	18	23.7416	0	3	1	3	0	1
Q96QK1	Vacuolar protein sorting-associated protein 35	VPS35	91.706	4	0.2299	0.880544	0.516954	0.586602	25.1119	27.0341	25.6173	26.4976	25.521	24.1939	2	3	2	3	2	1
P49767	Vascular endothelial growth factor C	VEGFC	46.883	4	0.52986	0.636571	-2.53832	-1.20327	18	24.3902	24.2427	24.5274	24.7677	24.9527	0	1	1	1	1	1
O95498-6;O95498;O95498-3;O95498-4;O95498-2	Vascular non-inflammatory molecule 2	VNN2	52.843	3	0.38641	0.789323	-3.12459	-0.917573	18	24.4246	18	18	25.4197	26.3787	0	1	0	0	1	2
P50552	Vasodilator-stimulated phosphoprotein	VASP	39.829	5	0.263962	0.864076	0.859343	0.661331	23.7055	27.4704	25.9919	26.0702	24.872	23.6476	2	3	2	4	2	1
P13611;P13611-3;P13611-5;P13611-4;P13611-2	Versican core protein	VCAN	372.82	29	0.419093	0.76757	0.621264	0.983635	28.3445	29.5873	28.5757	28.5575	27.2236	28.8627	9	10	10	6	5	10
P08670;P17661;P41219;P41219-2;P07197;Q16352;P07197-2;P12036;P07196;P12036-2	Vimentin	VIM	53.651	103	1.0767	0.453083	-1.15223	-2.2905	29.1283	29.6867	28.3633	30.8358	30.0598	29.7395	10	10	7	19	10	12
P18206;P18206-2;P18206-3	Vinculin	VCL	123.8	57	0.0934278	0.909347	0.148868	0.26175	28.5575	30.2662	29.2524	29.6739	29.2431	28.7123	11	17	13	14	13	9
P04275	von Willebrand factor;von Willebrand antigen 2	VWF	309.26	20	0.843158	0.512333	0.881299	1.81628	28.0497	28.8004	27.9968	27.9438	26.5973	27.6619	3	4	4	3	2	3
P36543;P36543-3;P36543-2	V-type proton ATPase subunit E 1	ATP6V1E1	26.145	13	0.476744	0.664562	-3.83969	-1.09861	28.0306	18	28.8731	29.0006	28.8757	28.5465	1	0	1	1	1	1
O75083;O75083-3	WD repeat-containing protein 1	WDR1	66.193	45	1.15499	0.424095	1.45375	2.45608	28.6584	30.3053	28.6146	27.7008	27.4101	28.1061	7	11	7	6	6	7
O76076;O76076-2	WNT1-inducible-signaling pathway protein 2	WISP2	26.825	10	0.525027	0.639023	-3.0636	-1.19379	25.092	26.1417	18	26.4768	25.7314	26.2163	2	2	0	2	1	1
P25311	Zinc-alpha-2-glycoprotein	AZGP1	34.258	3	2.7102	0.561333	-7.27512	-7.22269	18	18	18	25.5081	23.4257	26.8916	0	0	0	1	1	2
P0DMV9;P0DMV8;P0DMV8-2;P48741			70.051	17	0.61865	0.608373	1.13822	1.37673	28.6022	29.1955	26.7251	27.4473	26.3199	27.3409	2	2	1	1	0	0
															0	0	0	0	0	0
															0	0	0	0	0	0
															0	0	0	0	0	0
															0	0	0	0	0	0
															0	0	0	0	0	0
															0	0	0	0	0	0
															0	0	0	0	0	0
															0	0	0	0	0	0
															0	0	0	0	0	0

## Sheet: Week 2 vs. 3
Supplementary dataset 2. Proteins isolated at week 2 Vs. those isolated at week 3 (raw data)									log(2)	log(2)	log(2)	log(2)	log(2)	log(2)
T: Majority protein IDs	T: Protein names	T: Gene names	N: Mol. weight [kDa]	N: MS/MS Count	N: -Log Student's T-test p-value	N: Student's T-test q-value	N: Student's T-test Difference	N: Student's T-test Test statistic	Intensity Week 2_1	Intensity Week 2_2	Intensity Week 2_3	Intensity Week 3_1	Intensity Week 3_2	Intensity Week 3_3	N: Unique peptides Week 2_1	N: Unique peptides Week 2_2	N: Unique peptides Week 2_3	N: Unique peptides Week 3_1	N: Unique peptides Week 3_2	N: Unique peptides Week 3_3
P62258;P62258-2	14-3-3 protein epsilon	YWHAE	29.174	4	0.627337	0.312701	-3.39276	-1.39365	26.1401	18	21.7885	26.5269	25.2167	24.3633	1	0	1	1	1	1
P63104;P63104-2	14-3-3 protein zeta/delta	YWHAZ	27.745	5	0.22871	0.759848	-0.462802	-0.583957	24.7604	25.3064	24.4046	25.9741	26.0933	23.7924	1	2	1	2	2	2
P17980	26S protease regulatory subunit 6A	PSMC3	49.203	3	0.323076	0.620722	-2.1308	-0.787077	23.5209	18	18	23.9396	23.9737	18	1	0	0	1	1	0
O00232;O00232-2	26S proteasome non-ATPase regulatory subunit 12	PSMD12	52.904	3	0.74082	0.259286	-2.91491	-1.61493	23.4983	18	23.2911	24.5543	24.7366	24.2432	1	0	1	1	2	2
O00487	26S proteasome non-ATPase regulatory subunit 14	PSMD14	34.577	3	0.437831	0.460246	-2.26334	-1.0212	24.6843	24.0846	18	25.1071	25.1209	23.3309	2	1	0	2	2	1
Q13200;Q13200-3	26S proteasome non-ATPase regulatory subunit 2	PSMD2	100.2	4	0.309159	0.636151	-2.32377	-0.757865	18	18	24.3455	24.7282	24.5886	18	0	0	1	1	1	0
P21589;P21589-2	5-nucleotidase	NT5E	63.367	14	2.46521	0.0728696	-2.78173	-6.20771	25.9489	24.6805	24.8675	27.8893	28.3383	27.6145	2	1	2	5	5	5
P52209;P52209-2	6-phosphogluconate dehydrogenase, decarboxylating	PGD	53.139	5	0.471738	0.430562	-2.76722	-1.08869	18	25.5495	24.9038	24.9838	27.15	24.6213	0	2	1	1	3	1
P08253;P08253-3;P08253-2	72 kDa type IV collagenase;PEX	MMP2	73.881	137	1.87004	0.0633803	-1.51428	-4.21901	31.1788	30.9316	31.5875	33.1641	32.9206	32.156	18	12	17	23	23	22
P11021	78 kDa glucose-regulated protein	HSPA5	72.332	6	0.811314	0.229327	-1.44349	-1.75334	26.083	23.6482	25.3727	26.6947	27.0259	25.7138	3	1	2	4	4	3
Q76LX8;Q76LX8-2;Q76LX8-3	A disintegrin and metalloproteinase with thrombospondin motifs 13	ADAMTS13	153.6	30	0.127623	0.869432	-0.208015	-0.348005	29.4243	28.2018	28.4983	29.1073	29.6192	28.0219	4	3	2	3	4	3
P68133;P68032;P63267;P62736;P63267-2	Actin, alpha skeletal muscle;Actin, alpha cardiac muscle 1;Actin, gamma-enteric smooth muscle;Actin, aortic smooth muscle	ACTA1;ACTC1;ACTG2;ACTA2	42.051	23	0.100421	0.903141	-0.0889982	-0.279723	30.2873	29.3454	29.857	30.0774	30.0897	29.5896	2	2	2	2	2	1
P60709;P63261	Actin, cytoplasmic 1;Actin, cytoplasmic 1, N-terminally processed;Actin, cytoplasmic 2;Actin, cytoplasmic 2, N-terminally processed	ACTB;ACTG1	41.736	304	0.651236	0.304248	-0.551631	-1.44019	34.2235	33.1478	33.5649	34.4421	34.3922	33.7568	10	9	9	10	10	10
P61160;P61160-2	Actin-related protein 2	ACTR2	44.76	14	0.884321	0.20963	-1.21074	-1.89813	28.036	26.4839	27.4071	28.8415	29.0892	27.6284	5	2	4	7	7	3
Q92747;Q92747-2	Actin-related protein 2/3 complex subunit 1A	ARPC1A	41.569	1	0.63444	0.309957	-0.90787	-1.40748	23.7937	22.6903	24.3732	25.0471	24.8275	23.7062	1	1	1	2	1	1
O15143	Actin-related protein 2/3 complex subunit 1B	ARPC1B	40.949	10	1.15875	0.108271	-0.980055	-2.46413	26.5431	25.573	26.8683	27.2964	27.4566	27.1715	2	2	3	3	2	3
O15144	Actin-related protein 2/3 complex subunit 2	ARPC2	34.333	7	0.348452	0.592822	-0.531208	-0.83981	26.3477	26.1523	26.1563	27.9504	26.4768	25.8227	2	1	2	4	2	1
O15145	Actin-related protein 2/3 complex subunit 3	ARPC3	20.546	9	0.634551	0.311304	-0.665426	-1.4077	26.8369	25.2172	26.1955	26.7862	26.7932	26.6665	2	1	2	2	2	2
P59998;P59998-3;P59998-4;P59998-2	Actin-related protein 2/3 complex subunit 4	ARPC4	19.667	12	0.0664097	0.918877	-0.18071	-0.190488	26.4754	24.3761	26.3782	27.1493	25.7232	24.8994	2	2	2	3	1	1
O15511;O15511-2	Actin-related protein 2/3 complex subunit 5	ARPC5	16.32	5	0.69146	0.2842	-0.881315	-1.51856	26.0661	24.9973	26.0487	27.0656	27.0255	25.6649	2	1	2	3	2	1
P61158	Actin-related protein 3	ACTR3	47.371	32	0.868071	0.213604	-1.13528	-1.86574	29.1344	27.4115	28.8428	30.0637	29.6783	29.0525	7	5	6	8	7	7
P55263;P55263-3;P55263-2;P55263-4	Adenosine kinase	ADK	40.545	9	0.677763	0.290529	0.519147	1.49187	25.9675	25.5204	26.0678	25.6909	25.5806	24.7269	2	2	3	2	2	1
P23526;P23526-2	Adenosylhomocysteinase	AHCY	47.716	46	0.863187	0.217368	0.685396	1.85603	29.6182	29.1785	29.6118	28.9729	29.2543	28.125	8	9	10	8	8	7
Q01518;Q01518-2	Adenylyl cyclase-associated protein 1	CAP1	51.901	2	0.427243	0.465029	2.49397	1	18	25.4819	18	18	18	18	0	1	0	0	0	0
Q8IUX7;Q8IUX7-2	Adipocyte enhancer-binding protein 1	AEBP1	130.93	28	0.930797	0.173416	-5.60382	-1.99131	23.113	27.7359	18	28.7729	28.514	28.3734	1	6	0	7	6	6
P61204;P84077;P61204-2	ADP-ribosylation factor 3;ADP-ribosylation factor 1	ARF3;ARF1	20.601	15	0.980647	0.139429	-0.863614	-2.09231	27.9558	27.2697	26.9191	28.3542	28.6641	27.7173	3	3	2	3	4	3
P16112;P16112-2;P16112-3	Aggrecan core protein;Aggrecan core protein 2	ACAN	250.19	57	2.36517	0.0655849	4.14226	5.82971	30.021	28.7869	29.9939	25.9057	26.1662	24.3031	13	12	12	4	3	2
P05186;P05186-2;P05186-3	Alkaline phosphatase, tissue-nonspecific isozyme	ALPL	57.304	11	1.10205	0.118695	-1.81796	-2.34369	26.2967	25.2662	24.7219	26.211	28.3652	27.1626	2	1	1	1	2	2
P12814	Alpha-actinin-1	ACTN1	103.06	373	1.53519	0.0767312	-0.798714	-3.32795	33.1212	32.4141	32.6382	33.4396	33.7573	33.3727	1	1	1	1	1	1
O43707;O43707-2	Alpha-actinin-4	ACTN4	104.85	171	0.319136	0.624424	-0.371244	-0.778828	31.5884	30.1587	30.6382	31.3293	31.4485	30.7213	25	19	18	22	25	22
P06733;P06733-2	Alpha-enolase	ENO1	47.168	19	1.381	0.0818889	-1.15848	-2.95911	27.925	27.7225	26.7212	28.5511	28.8497	28.4433	5	4	3	5	6	6
P15144	Aminopeptidase N	ANPEP	109.54	58	2.44593	0.0713191	-2.28319	-6.13333	28.7311	28.713	28.2829	31.0898	31.3014	30.1854	12	14	10	19	20	19
P05067;P05067-4;P05067-8;P05067-10;P05067-3;P05067-5;P05067-6;P05067-7;P05067-11;P05067-9	Amyloid beta A4 protein;N-APP;Soluble APP-alpha;Soluble APP-beta;C99;Beta-amyloid protein 42;Beta-amyloid protein 40;C83;P3(42);P3(40);C80;Gamma-secretase C-terminal fragment 59;Gamma-secretase C-terminal fragment 57;Gamma-secretase C-terminal fragment 50;C31	APP	86.942	3	3.97377	0.0942	6.62112	15.308	24.7156	23.8292	25.3186	18	18	18	1	1	1	0	1	0
Q15389;Q15389-2	Angiopoietin-1	ANGPT1	57.512	36	3.24006	0.0761379	-1.30752	-9.93951	28.2197	28.0785	28.2071	29.5539	29.6401	29.2339	6	7	7	8	7	10
Q9BY76;Q9BY76-2;Q9BY76-3	Angiopoietin-related protein 4	ANGPTL4	45.214	8	0.182225	0.814759	0.432858	0.478434	26.21	24.9676	26.2376	26.9702	24.4534	24.693	3	2	2	3	1	1
P04083	Annexin A1	ANXA1	38.714	7	1.33966	0.0818947	-1.42507	-2.86401	25.5314	24.9581	25.8457	26.8795	27.6005	26.1305	2	2	2	3	3	1
P07355;P07355-2;A6NMY6	Annexin A2;Putative annexin A2-like protein	ANXA2;ANXA2P2	38.604	124	2.22938	0.0646897	-1.91849	-5.34716	30.9366	29.9007	30.2326	32.2814	32.5981	31.9458	17	12	15	20	19	19
P08758	Annexin A5	ANXA5	35.936	31	1.17245	0.105606	-2.35001	-2.49356	28.099	26.1026	25.0585	28.7553	29.3044	28.2504	8	4	2	7	7	8
P08133;P08133-2	Annexin A6	ANXA6	75.872	9	5.27074	0.125333	-8.53287	-32.4741	18	18	18	26.2961	27.0576	26.2449	0	0	0	4	6	4
P01008	Antithrombin-III	SERPINC1	52.602	6	1.18361	0.104775	0.306572	2.51762	28	27.8332	27.7462	27.6231	27.3628	27.6738	1	1	1	1	1	1
O95782;O95782-2;O94973;O94973-3;O94973-2	AP-2 complex subunit alpha-1;AP-2 complex subunit alpha-2	AP2A1;AP2A2	107.54	3	5.1307	0.0951111	-7.60872	-29.9508	18	18	18	25.1061	25.9243	25.7957	0	0	0	2	2	4
P63010;Q10567;P63010-3;Q10567-4;Q10567-3;Q10567-2;P63010-2	AP-2 complex subunit beta;AP-1 complex subunit beta-1	AP2B1;AP1B1	104.55	1	1.03723	0.128575	-3.85691	-2.20845	18	21.3966	24.0046	25.0432	25.2513	24.6774	0	1	1	2	2	2
P04114	Apolipoprotein B-100;Apolipoprotein B-48	APOB	515.6	97	0.175073	0.824095	-0.169439	-0.461786	32.9089	32.5508	32.1354	32.9692	33.0145	32.1197	8	8	8	8	9	8
P02656	Apolipoprotein C-III	APOC3	10.852	2	0.434007	0.46244	-2.68198	-1.01355	26.006	18	25.8468	25.7063	26.1769	26.0156	1	0	1	1	1	1
P05090	Apolipoprotein D	APOD	21.275	17	1.67257	0.0675238	-0.806719	-3.67735	30.2816	30.2799	30.1012	31.0821	31.3629	30.6379	4	3	3	4	4	4
P02649	Apolipoprotein E	APOE	36.154	5	4.48025	0.139667	-8.50405	-20.5539	18	18	18	26.0669	27.3311	26.1142	0	0	0	2	3	2
O95445-2;O95445	Apolipoprotein M	APOM	13.051	43	0.67886	0.290811	-0.503338	-1.494	30.69	29.8617	30.2841	31.2115	30.742	30.3923	4	4	4	4	4	4
P53396;P53396-2;P53396-3	ATP-citrate synthase	ACLY	120.84	28	0.468624	0.430563	0.862448	1.08251	27.7874	26.0864	26.9944	26.5306	26.8933	24.857	7	4	7	4	5	2
P98160	Basement membrane-specific heparan sulfate proteoglycan core protein;Endorepellin;LG3 peptide	HSPG2	468.83	363	3.50145	0.08832	-2.06315	-11.6038	30.7807	30.7792	30.4158	32.8015	32.8959	32.4677	27	33	24	59	58	53
P35613;P35613-3;P35613-4;P35613-2	Basigin	BSG	42.2	2	4.39997	0.119714	-6.19513	-19.6182	18	18	18	23.822	24.823	23.9404	0	0	0	1	1	1
P31939;P31939-2	Bifunctional purine biosynthesis protein PURH;Phosphoribosylaminoimidazolecarboxamide formyltransferase;IMP cyclohydrolase	ATIC	64.615	3	0.807093	0.229419	4.73492	1.74501	18	27.3987	22.8061	18	18	18	0	1	1	0	0	0
P21810	Biglycan	BGN	41.654	144	0.381694	0.568943	-0.233537	-0.907977	31.4796	31.6052	31.7336	32.0705	32.1015	31.3469	14	13	11	13	14	12
P13497;P13497-5;P13497-2;P13497-6	Bone morphogenetic protein 1	BMP1	111.25	10	0.415255	0.531195	2.568	0.975915	26.4495	23.8015	26.31	25.8255	25.0315	18	3	1	3	4	2	0
P33151;P33151-2	Cadherin-5	CDH5	87.527	6	1.14318	0.109412	5.60259	2.43085	24.1147	26.4355	26.7148	18	24.4573	18	1	1	1	0	1	0
P62158	Calmodulin	CALM1	16.837	10	0.942942	0.149566	-1.23301	-2.01582	25.8401	24.9341	25.9125	26.061	26.5136	27.8111	2	2	2	2	3	3
Q9NZT1	Calmodulin-like protein 5	CALML5	15.892	24	0.0916271	0.903771	-0.290021	-0.257092	28.5911	28.0162	27.5433	28.1572	26.5563	30.3072	3	4	2	3	2	5
O43852;O43852-3;O43852-10;O43852-5;O43852-6;O43852-4;O43852-13;O43852-14;O43852-11;O43852-2	Calumenin	CALU	37.106	11	4.70536	0.156	3.74299	23.4187	26.9943	27.2038	27.3634	23.2112	23.5197	23.6016	3	3	4	1	1	1
P16152	Carbonyl reductase [NADPH] 1	CBR1	30.375	5	0.634233	0.308621	-3.07917	-1.40708	25.157	23.6515	18	25.7034	25.3553	24.9873	2	1	0	2	2	2
P14384	Carboxypeptidase M	CPM	50.513	0	3.97382	0.0991579	-6.7243	-15.3084	18	18	18	24.1417	25.5851	24.4461	0	0	0	1	2	1
P49747;P49747-2	Cartilage oligomeric matrix protein	COMP	82.86	849	2.63209	0.0788718	1.56192	6.88453	36.4474	36.2182	36.0873	34.7123	35.0249	34.3298	32	30	31	28	30	30
P31944	Caspase-14;Caspase-14 subunit p19;Caspase-14 subunit p10	CASP14	27.679	5	0.20876	0.789348	1.94397	0.539205	25.5515	24.4646	18	18	18	26.1842	2	1	0	0	0	2
P07339	Cathepsin D;Cathepsin D light chain;Cathepsin D heavy chain	CTSD	44.552	5	0.523739	0.3785	-2.60785	-1.19126	23.85	18	25.1013	25.0248	24.8522	24.8977	1	0	1	1	1	1
P11717	Cation-independent mannose-6-phosphate receptor	IGF2R	274.37	56	0.0590185	0.920249	0.188492	0.170445	29.5926	27.8025	28.676	29.7074	29.2323	26.5658	8	6	6	8	7	5
Q03135;Q03135-2;P56539	Caveolin-1;Caveolin-3	CAV1;CAV3	20.471	2	5.15273	0.107	-7.01059	-30.3344	18	18	18	24.9305	25.4449	24.6564	0	0	0	1	1	1
P16070;P16070-15;P16070-18;P16070-12;P16070-14;P16070-13;P16070-11;P16070-10;P16070-16;P16070-8;P16070-9;P16070-17;P16070-6;P16070-4;P16070-3;P16070-7;P16070-5	CD44 antigen	CD44	81.537	11	1.80218	0.0645405	-1.76451	-4.02723	26.1524	25.9543	25.8217	27.5029	28.5707	27.1483	1	1	1	3	3	2
P13987	CD59 glycoprotein	CD59	14.177	5	2.37747	0.0681569	-1.61269	-5.87516	25.0722	25.0778	25.5339	27.1246	27.0075	26.3899	1	1	2	3	2	3
P60033	CD81 antigen	CD81	25.809	8	0.901108	0.199128	-6.351	-1.93168	18	18	18	29.0021	18	26.0508	0	0	0	3	1	1
O76074;O76074-2	cGMP-specific 3,5-cyclic phosphodiesterase	PDE5A	99.984	10	0.360532	0.580348	1.71248	0.864694	24.7411	21.9393	23.2626	23.1347	23.6709	18	3	1	1	1	1	0
P36222	Chitinase-3-like protein 1	CHI3L1	42.625	39	1.74403	0.0643077	-1.14381	-3.8677	28.4824	29.1032	28.8674	30.0859	30.2899	29.5087	8	8	7	9	9	8
O00299	Chloride intracellular channel protein 1	CLIC1	26.922	7	0.200999	0.798581	-0.3981	-0.521583	27.1688	26.721	26.182	25.673	27.7783	27.8148	2	2	2	2	3	2
Q9Y696	Chloride intracellular channel protein 4	CLIC4	28.772	3	0.427243	0.463374	-2.8137	-1	18	18	18	18	26.4411	18	0	0	0	0	2	1
Q6UVK1	Chondroitin sulfate proteoglycan 4	CSPG4	250.53	57	0.468874	0.432164	-0.629288	-1.08301	29.4326	28.2085	28.7911	29.8163	29.9811	28.5226	18	12	15	19	16	10
Q00610;Q00610-2	Clathrin heavy chain 1	CLTC	191.61	20	2.01402	0.0664	-2.07464	-4.64711	26.6572	25.6478	25.7658	27.7655	28.7232	27.8059	5	3	4	8	8	6
P10909;P10909-4;P10909-5;P10909-2;P10909-3	Clusterin;Clusterin beta chain;Clusterin alpha chain	CLU	52.494	70	0.348674	0.594289	-0.217752	-0.840269	29.5922	29.5207	29.8679	29.6887	30.3482	29.5972	7	6	7	9	9	7
P00740;P00740-2	Coagulation factor IX;Coagulation factor IXa light chain;Coagulation factor IXa heavy chain	F9	51.778	7	4.48023	0.128923	9.33801	20.5536	27.7191	27.8618	26.4331	18	18	18	1	1	1	0	0	0
P00742	Coagulation factor X;Factor X light chain;Factor X heavy chain;Activated factor Xa heavy chain	F10	54.731	35	2.61479	0.0769	4.18622	6.81153	29.3039	29.4777	27.8335	24.6077	25.2836	24.1652	4	4	3	2	3	2
P00488	Coagulation factor XIII A chain	F13A1	83.266	17	0.0888561	0.903127	0.0593796	0.2499	28.3994	27.6946	27.8023	27.7369	27.9292	28.0521	2	2	2	2	3	3
P35606;P35606-2	Coatomer subunit beta	COPB2	102.49	1	3.30425	0.0817778	-6.56435	-10.326	18	18	18	23.5323	25.7235	24.4373	0	0	0	1	2	2
P23528	Cofilin-1	CFL1	18.502	15	0.503719	0.395923	-3.31652	-1.15188	26.4431	18	26.7828	27.2775	27.2266	26.6714	3	0	2	5	3	2
Q76M96;Q76M96-2	Coiled-coil domain-containing protein 80	CCDC80	108.17	27	0.0951248	0.907879	0.181851	0.266128	28.1328	28.4908	26.7486	28.2322	27.8098	26.7846	8	7	4	7	7	3
P02452	Collagen alpha-1(I) chain	COL1A1	138.94	1092	0.96581	0.144519	0.729955	2.06213	36.1173	36.9769	36.245	35.9771	35.9175	35.2548	26	28	29	21	23	22
P02461;P02461-2	Collagen alpha-1(III) chain	COL3A1	138.56	396	1.29132	0.0827797	-0.760615	-2.75463	34.5215	35.1763	35.2509	35.7242	36.0128	35.4935	9	9	9	10	9	9
P02462;P02462-2	Collagen alpha-1(IV) chain;Arresten	COL4A1	160.61	29	0.495092	0.40654	-0.158522	-1.13487	28.6994	28.7795	29.0385	29.0705	29.1133	28.8091	3	2	2	3	3	3
P20849-3;P20849	Collagen alpha-1(IX) chain	COL9A1	35.509	10	0.245053	0.732022	0.592873	0.620082	26.8599	26.8304	25.6582	25.7234	27.4264	24.4201	2	2	2	2	2	1
P20908	Collagen alpha-1(V) chain	COL5A1	183.56	56	1.06083	0.124463	-1.87832	-2.25739	26.3629	29.0414	28.1075	29.7969	30.148	29.202	4	6	5	8	7	8
P12109	Collagen alpha-1(VI) chain	COL6A1	108.53	440	2.54738	0.0715349	-1.25479	-6.53348	34.3913	34.3257	34.3822	35.7249	35.8877	35.251	32	33	31	34	33	32
Q02388;Q02388-2	Collagen alpha-1(VII) chain	COL7A1	295.22	98	1.37417	0.0820727	-1.37566	-2.94329	28.4505	29.192	29.6465	30.9075	30.6399	29.8687	11	13	16	19	16	16
P27658	Collagen alpha-1(VIII) chain;Vastatin	COL8A1	73.363	12	1.38689	0.083434	5.87618	2.97278	27.5001	27.7478	27.2677	24.7802	18	22.1069	3	3	3	2	0	1
Q03692	Collagen alpha-1(X) chain	COL10A1	66.157	5	0.0358198	0.945496	-0.433259	-0.105804	26.5786	18	26.1212	27.1174	18	26.8822	1	0	1	1	0	1
P12107;P12107-2;P12107-4;P12107-3	Collagen alpha-1(XI) chain	COL11A1	181.06	15	0.595235	0.322469	-3.60755	-1.33109	18	26.2767	25.5515	27.2219	27.6845	25.7444	0	2	1	4	5	1
Q99715;Q99715-4;Q99715-2	Collagen alpha-1(XII) chain	COL12A1	333.14	481	3.65815	0.096	-2.64487	-12.725	30.8517	31.243	30.6979	33.6684	33.7396	33.3192	44	52	40	87	88	86
Q07092;Q07092-2	Collagen alpha-1(XVI) chain	COL16A1	157.75	10	1.47932	0.0785455	-5.41837	-3.19162	18	23.0842	18	24.918	25.2504	25.1709	0	1	0	3	2	2
P08123	Collagen alpha-2(I) chain	COL1A2	129.31	1003	0.64981	0.305815	0.476833	1.43742	35.8696	36.7421	36.3152	36.0273	36.068	35.401	34	37	31	26	26	26
P08572	Collagen alpha-2(IV) chain;Canstatin	COL4A2	167.55	48	0.362158	0.580897	0.129424	0.868032	28.5791	28.5948	28.9342	28.7588	28.5056	28.4554	5	6	7	6	5	7
P05997	Collagen alpha-2(V) chain	COL5A2	144.91	65	1.17253	0.106412	-1.08777	-2.49373	28.9826	28.3373	28.2948	30.0212	29.9809	28.876	7	4	5	9	9	6
P12110;P12110-3	Collagen alpha-2(VI) chain	COL6A2	108.58	308	2.69074	0.0854444	-2.41292	-7.13712	31.5361	32.4873	31.445	34.2921	34.293	34.1221	4	5	4	4	4	5
P12111;P12111-2;P12111-4	Collagen alpha-3(VI) chain	COL6A3	343.67	1449	2.41421	0.0709388	-1.91054	-6.01254	34.7062	35.5815	34.94	37.1402	37.192	36.627	103	113	107	127	130	135
Q96CG8;Q96CG8-3;Q96CG8-2	Collagen triple helix repeat-containing protein 1	CTHRC1	26.224	16	0.0357243	0.943568	0.054067	0.105532	29.8287	30.2388	29.7064	30.2035	30.4956	28.9125	4	4	4	4	3	2
Q9BXJ1;Q9BXJ1-2	Complement C1q tumor necrosis factor-related protein 1	C1QTNF1	31.742	1	4.17477	0.0995556	-6.60365	-17.2109	18	18	18	24.5206	25.3058	23.9845	0	0	0	1	1	1
Q9BXJ4;Q9BXJ4-3;Q9BXJ4-2	Complement C1q tumor necrosis factor-related protein 3	C1QTNF3	26.994	10	0.315504	0.624688	-2.63294	-0.771211	28.1066	27.5079	18	28.0531	28.2244	25.2359	2	1	0	3	3	1
P00736	Complement C1r subcomponent;Complement C1r subcomponent heavy chain;Complement C1r subcomponent light chain	C1R	80.118	418	0.606703	0.315417	-0.509103	-1.35345	33.4818	33.4731	33.4059	34.3803	34.2943	33.2136	35	32	33	35	36	33
P09871	Complement C1s subcomponent;Complement C1s subcomponent heavy chain;Complement C1s subcomponent light chain	C1S	76.684	188	1.35675	0.08225	-0.815769	-2.90314	31.5584	32.0206	31.6725	32.6868	32.9159	32.0961	16	23	21	21	23	19
P01024	Complement C3;Complement C3 beta chain;Complement C3 alpha chain;C3a anaphylatoxin;Acylation stimulating protein;Complement C3b alpha chain;Complement C3c alpha chain fragment 1;Complement C3dg fragment;Complement C3g fragment;Complement C3d fragment;Complement C3f fragment;Complement C3c alpha chain fragment 2	C3	187.15	1215	0.658597	0.302364	-0.392541	-1.45453	35.5559	35.6212	35.4295	36.0956	36.2779	35.4108	92	89	88	95	96	94
P0C0L5;P0C0L4;P0C0L4-2	Complement C4-B;Complement C4 beta chain;Complement C4-B alpha chain;C4a anaphylatoxin;C4b-B;C4d-B;Complement C4 gamma chain;Complement C4-A;Complement C4 beta chain;Complement C4-A alpha chain;C4a anaphylatoxin;C4b-A;C4d-A;Complement C4 gamma chain	C4B;C4A	192.75	41	0.0111757	0.976745	0.0281645	0.0338809	33.3322	31.1583	30.8139	31.8923	32.1012	31.2264	2	2	2	2	2	2
P07358	Complement component C8 beta chain	C8B	67.046	11	0.269784	0.686409	-0.462481	-0.673924	28.1166	26.0751	26.2436	27.1673	26.981	27.6745	1	1	2	2	2	2
P08603	Complement factor H	CFH	139.09	675	0.51293	0.390537	-0.23543	-1.17001	34.3848	34.4588	34.1665	34.7486	34.7578	34.21	55	55	52	56	59	55
Q9BXR6	Complement factor H-related protein 5	CFHR5	64.419	38	0.269618	0.684492	-0.154206	-0.673564	30.4482	31.1317	30.9096	31.028	31.147	30.7771	1	1	1	1	1	1
P29279;P29279-2	Connective tissue growth factor	CTGF	38.091	10	0.641967	0.306603	-1.15019	-1.42214	26.876	24.2865	25.4925	27.0586	26.957	26.0899	5	1	3	4	3	3
Q12860;Q12860-3;Q12860-2	Contactin-1	CNTN1	113.32	4	0.64698	0.305263	2.11445	1.43191	22.5454	21.6835	23.9398	21.5356	22.2897	18	1	1	1	1	1	0
Q9ULV4;Q9ULV4-2;Q9ULV4-3	Coronin-1C	CORO1C	53.248	20	0.451103	0.454418	-0.73715	-1.04768	27.7591	26.8207	26.718	28.4622	28.4521	26.5949	3	3	2	4	5	2
Q9Y240	C-type lectin domain family 11 member A	CLEC11A	35.694	66	0.0200554	0.963788	0.0498486	0.0602177	30.0512	28.7795	29.4387	30.2804	29.9366	27.9028	10	8	7	11	11	5
Q9UBG0	C-type mannose receptor 2	MRC2	166.67	125	0.481614	0.419472	-0.440487	-1.10825	30.3106	30.2826	29.4969	30.7299	30.7992	29.8825	13	13	11	16	17	13
Q86VP6;Q86VP6-2	Cullin-associated NEDD8-dissociated protein 1	CAND1	136.37	9	1.64786	0.0658636	5.62075	3.61293	24.2334	25.2557	25.8261	22.453	18	18	1	2	3	1	0	0
P42830	C-X-C motif chemokine 5;ENA-78(8-78);ENA-78(9-78)	CXCL5	11.972	8	1.80179	0.06368	-2.28127	-4.02615	25.0535	25.8857	26.4015	28.1443	28.724	27.3163	1	2	3	3	3	3
P80162	C-X-C motif chemokine 6;Small-inducible cytokine B6, N-processed variant 1;Small-inducible cytokine B6, N-processed variant 2;Small-inducible cytokine B6, N-processed variant 3	CXCL6	11.897	26	2.04529	0.0696129	-2.37455	-4.74413	27.4188	28.0567	28.2724	30.5943	30.8352	29.4419	4	5	5	5	5	5
O75462	Cytokine receptor-like factor 1	CRLF1	46.301	4	0.0369261	0.947121	-0.299868	-0.10895	18	23.3715	18	18	24.2711	18	1	1	0	0	1	0
P21399	Cytoplasmic aconitate hydratase	ACO1	98.398	4	0.00562938	0.988054	0.064991	0.0171724	26.1253	18	18	25.9303	18	18	1	0	0	1	0	0
Q14204	Cytoplasmic dynein 1 heavy chain 1	DYNC1H1	532.4	12	1.31639	0.0827826	-1.69132	-2.81111	24.9667	25.4177	24.423	25.9173	27.6602	26.3038	2	3	2	2	6	4
O75891;O75891-2;O75891-3	Cytosolic 10-formyltetrahydrofolate dehydrogenase	ALDH1L1	98.828	9	0.91558	0.185341	1.71964	1.96071	26.0123	25.0288	26.1176	24.6731	24.9311	22.3956	3	2	4	2	2	1
P07585;P07585-2	Decorin	DCN	39.746	203	1.49132	0.0790928	-1.03004	-3.22063	33.0884	33.7436	33.4901	34.7167	34.7382	33.9575	14	15	12	17	18	15
Q9UGM3;Q9UGM3-9;Q9UGM3-4;Q9UGM3-8;Q9UGM3-2;Q9UGM3-5;Q9UGM3-3;Q9UGM3-7;Q9UGM3-6	Deleted in malignant brain tumors 1 protein	DMBT1	260.73	28	0.346651	0.594165	0.717063	0.836089	30.1131	28.2278	28.3821	28.8231	28.7748	26.9739	2	2	2	2	2	2
P81605	Dermcidin;Survival-promoting peptide;DCD-1	DCD	11.284	25	0.183614	0.815596	0.42861	0.481653	29.5023	27.145	28.2732	28.6871	26.7703	28.1774	1	1	1	1	1	1
Q02413	Desmoglein-1	DSG1	113.75	26	0.742043	0.260509	-0.830738	-1.61733	29.2876	27.6512	28.0089	29.3468	29.1926	28.9005	5	5	5	4	3	6
P15924;P15924-3;P15924-2	Desmoplakin	DSP	331.77	7	0.0395764	0.944834	-0.384874	-0.11646	25.1778	18	24.1937	25.0663	18	25.4598	2	0	1	2	0	4
Q16555;Q16555-2	Dihydropyrimidinase-related protein 2	DPYSL2	62.293	17	1.06557	0.12389	-2.33682	-2.26726	27.4436	24.3052	24.6686	27.2452	28.0578	28.125	4	2	2	5	7	6
O00429;O00429-4;O00429-5;O00429-3;O00429-2;O00429-8;O00429-6;O00429-7	Dynamin-1-like protein	DNM1L	81.876	2	0.0930562	0.90416	-0.625999	-0.26079	18	22.0657	18	18	23.9437	18	0	1	0	0	1	0
Q93070	Ecto-ADP-ribosyltransferase 4	ART4	35.877	3	0.800049	0.233854	0.379	1.73114	25.935	25.5869	25.4577	25.2949	25.5614	24.9862	1	1	1	1	1	1
Q13822;Q13822-3;Q13822-2	Ectonucleotide pyrophosphatase/phosphodiesterase family member 2	ENPP2	98.993	5	0.376054	0.572013	-2.30618	-0.896477	25.7929	18	24.9644	25.0799	26.5298	24.066	1	0	1	1	1	1
Q12805;Q12805-2;Q12805-4;Q12805-3;Q12805-5	EGF-containing fibulin-like extracellular matrix protein 1	EFEMP1	54.64	131	0.108502	0.894183	-0.151227	-0.300271	32.0189	30.8724	31.3388	31.8459	32.0253	30.8125	14	12	12	16	14	12
O95967	EGF-containing fibulin-like extracellular matrix protein 2	EFEMP2	49.405	77	0.303862	0.641971	-0.239241	-0.746687	30.3019	29.8259	30.0812	30.5141	30.675	29.7377	11	9	9	12	10	11
O43854;O43854-2	EGF-like repeat and discoidin I-like domain-containing protein 3	EDIL3	53.764	6	0.0868138	0.902881	0.612496	0.24458	23.0457	23.8046	23.2353	23.8047	26.4434	18	1	1	1	1	3	0
Q9NZN3	EH domain-containing protein 3	EHD3	60.886	13	0.511735	0.390341	0.821302	1.16766	26.8783	26.0985	25.4105	26.2388	25.3853	24.2993	2	0	2	1	0	1
P68104;Q5VTE0;P68104-2	Elongation factor 1-alpha 1;Putative elongation factor 1-alpha-like 3	EEF1A1;EEF1A1P5	50.14	38	1.53651	0.0775652	-1.57839	-3.33122	28.253	26.7753	27.4631	29.0383	29.4487	28.7396	4	3	3	7	7	5
P26641;P26641-2	Elongation factor 1-gamma	EEF1G	50.118	2	1.13782	0.110628	-5.22131	-2.41942	18	24.4481	18	25.3627	25.7103	25.0391	0	1	0	1	1	1
P13639	Elongation factor 2	EEF2	95.337	46	1.65343	0.0659535	-1.20965	-3.6274	27.3852	26.9419	27.4393	28.4964	28.9578	27.9411	6	5	6	10	9	8
Q9Y6C2	EMILIN-1	EMILIN1	106.67	64	2.57033	0.0732381	-1.5281	-6.62702	29.2741	29.0727	29.4821	30.8948	31.0931	30.4253	13	15	11	17	20	16
P14625	Endoplasmin	HSP90B1	92.468	6	0.922176	0.179978	3.77739	1.97396	23.133	24.1992	18	18	18	18	1	1	0	0	0	0
P60842;P60842-2	Eukaryotic initiation factor 4A-I	EIF4A1	46.153	9	0.194252	0.809383	-0.398968	-0.506165	27.2533	24.7385	25.2871	25.7697	26.396	26.3101	2	0	0	2	2	1
Q16394	Exostosin-1	EXT1	86.254	3	0.405797	0.540542	-2.27496	-0.956849	24.8435	18	25.356	25.243	25.1126	24.6687	1	1	1	1	1	1
Q93063;Q93063-2;Q93063-3	Exostosin-2	EXT2	82.254	15	0.0116415	0.976547	0.031044	0.035275	25.7584	25.1793	24.9313	26.2505	25.9482	23.5772	2	2	2	2	2	1
O14980	Exportin-1	XPO1	123.38	7	0.383876	0.566224	-2.76393	-0.912419	23.7624	18	18	25.0364	25.0178	18	1	0	0	2	1	1
O94769;O94769-2	Extracellular matrix protein 2	ECM2	79.788	5	0.427243	0.472369	2.10789	1	24.3237	18	18	18	18	18	1	0	0	0	0	0
Q16658	Fascin	FSCN1	54.529	4	1.34473	0.0826195	-4.69894	-2.87559	18	18	22.7601	23.6328	24.2403	24.9838	0	0	1	1	1	2
Q86UX7;Q86UX7-2	Fermitin family homolog 3	FERMT3	75.952	25	0.212037	0.785578	0.255862	0.546608	27.7451	27.367	26.7407	27.4459	27.3386	26.3008	6	3	3	4	3	3
P02794	Ferritin heavy chain	FTH1	21.225	11	1.82364	0.0641644	-1.58676	-4.08722	26.3141	25.8462	27.1386	27.8416	28.123	28.0945	2	2	2	3	2	4
P02792	Ferritin light chain	FTL	20.019	7	1.19255	0.100594	-1.20935	-2.53696	26.5625	25.3051	25.2128	26.5552	27.2266	26.9266	1	1	1	1	1	2
P35555	Fibrillin-1	FBN1	312.24	383	2.11291	0.0660328	-1.6555	-4.95918	31.7112	32.086	31.3069	33.5816	33.6247	32.8642	32	35	30	54	54	48
P35556;P35556-2	Fibrillin-2	FBN2	314.77	321	2.13915	0.0656	-1.4778	-5.0446	31.0262	31.2711	30.9586	32.8594	32.8207	32.0093	32	36	27	50	49	38
P02679;P02679-2	Fibrinogen gamma chain	FGG	51.511	2	0.564187	0.346145	4.49798	1.27048	29.767	29.4776	29.2885	18	29.3301	27.7091	1	1	2	0	1	1
Q06828	Fibromodulin	FMOD	43.178	2	0.386968	0.564679	1.92773	0.918707	23.1401	24.4546	24.1086	18	24.9106	23.0096	1	1	1	0	1	1
P02751;P02751-3;P02751-8;P02751-14;P02751-17;P02751-15;P02751-9;P02751-7;P02751-11;P02751-10;P02751-6;P02751-5;P02751-13;P02751-12;P02751-4	Fibronectin;Anastellin;Ugl-Y1;Ugl-Y2;Ugl-Y3	FN1	262.62	5025	0.960535	0.144319	-0.483072	-2.05143	39.8579	39.271	39.4511	40.1385	40.1974	39.6934	155	144	147	158	159	162
P23142-4;P23142-2;P23142-3	Fibulin-1	FBLN1	74.433	104	1.4988	0.0799167	-0.890615	-3.23879	32.2353	31.8808	32.1629	32.9901	33.4183	32.5425	6	6	6	7	7	8
P98095;P98095-2	Fibulin-2	FBLN2	126.57	10	0.157734	0.83811	-0.286792	-0.420913	25.4886	25.4265	26.2349	25.0621	27.1992	25.749	3	2	3	2	5	3
Q9UBX5	Fibulin-5	FBLN5	50.18	43	0.456363	0.448412	-0.569427	-1.05816	28.7945	27.5411	27.5039	28.595	29.0459	27.9068	9	5	8	9	10	6
P21333;P21333-2	Filamin-A	FLNA	280.74	485	0.828504	0.225273	-0.579948	-1.78727	32.9996	32.1364	32.5779	33.0529	33.5502	32.8507	61	55	55	69	73	67
O75369;O75369-2;O75369-9;O75369-8;O75369-6;O75369-3;O75369-5;O75369-4;O75369-7	Filamin-B	FLNB	278.16	31	0.366711	0.580503	-0.728773	-0.877371	28.2605	25.5264	27.2902	27.3109	28.0073	27.9452	3	4	5	5	7	7
Q8TAL6	Fin bud initiation factor homolog	FIBIN	24.273	1	5.30512	0.1504	-6.21785	-33.1254	18	18	18	23.8436	24.431	24.379	0	0	0	1	1	1
Q12841	Follistatin-related protein 1	FSTL1	34.985	16	0.0275488	0.954506	0.0683695	0.0820663	27.3067	26.0222	26.8029	27.3576	27.4157	25.1534	3	2	3	3	3	2
P51570;P51570-2	Galactokinase	GALK1	42.272	1	3.78708	0.105143	5.70528	13.7247	24.2364	22.8858	23.9936	18	18	18	1	1	1	0	0	0
P09382	Galectin-1	LGALS1	14.716	19	1.8015	0.0628421	-2.88782	-4.02534	26.715	25.2175	27.434	29.4466	29.799	28.7845	4	2	3	5	5	3
Q08380	Galectin-3-binding protein	LGALS3BP	65.33	15	1.38508	0.0826542	-1.94648	-2.96859	26.2098	25.8458	26.4901	28.7358	28.7779	26.8714	4	2	3	6	6	3
Q3ZCW2	Galectin-related protein	LGALSL	18.986	10	0.0948117	0.905879	0.188977	0.265321	25.036	25.2158	24.944	26.0094	25.0446	23.575	2	2	2	3	2	1
P06396-2;P06396;P06396-4;P06396-3	Gelsolin	GSN	80.64	6	0.857041	0.217703	-4.0588	-1.84382	24.5914	18	18	24.0678	24.181	24.519	2	0	0	1	1	1
O60763;O60763-2	General vesicular transport factor p115	USO1	107.89	4	0.290234	0.658678	-2.71479	-0.717771	25.9662	18	18	18	26.4208	25.6898	2	0	0	0	1	1
P07093	Glia-derived nexin	SERPINE2	44.002	7	4.35702	0.111733	-9.67525	-19.1349	18	18	18	27.5808	28.5944	26.8506	0	0	0	1	1	1
P22352	Glutathione peroxidase 3	GPX3	25.552	6	0.360247	0.580149	2.15546	0.864108	25.3632	24.8358	25.1874	25.2506	25.6694	18	1	1	1	1	1	1
P04406;P04406-2	Glyceraldehyde-3-phosphate dehydrogenase	GAPDH	36.053	79	1.22206	0.0968455	-1.19069	-2.60122	30.0041	28.5856	29.3543	30.1161	30.8035	30.5965	7	8	7	11	12	11
P11216	Glycogen phosphorylase, brain form	PYGB	96.695	12	2.34214	0.0643704	-1.47283	-5.74548	25.4617	25.3054	25.5824	26.8676	27.3692	26.5312	2	3	2	2	2	3
P06737;P06737-2	Glycogen phosphorylase, liver form	PYGL	97.147	23	0.274023	0.685243	-0.101675	-0.683059	27.2314	26.9168	27.3309	27.1608	27.422	27.2014	3	1	3	2	3	2
P35052	Glypican-1;Secreted glypican-1	GPC1	61.68	3	0.565838	0.348049	2.81402	1.27371	25.6711	24.6358	24.1477	25.4251	22.5875	18	1	1	1	2	1	0
O60565;O60565-2;Q9H772	Gremlin-1;Gremlin-2	GREM1;GREM2	20.697	13	0.0338601	0.943458	0.0347881	0.100214	26.661	26.876	26.3103	26.7127	27.0318	25.9984	1	1	1	1	1	1
Q14393-3;Q14393-2;Q14393;Q14393-5;Q14393-4	Growth arrest-specific protein 6	GAS6	68.255	49	1.93687	0.0638841	2.53794	4.41401	29.2244	29.8188	29.1841	27.4532	27.3621	25.7982	10	11	9	5	5	3
Q6KF10	Growth/differentiation factor 6	GDF6	50.661	3	3.73675	0.100364	-7.1079	-13.3258	18	18	18	25.4834	25.7849	24.0554	0	0	0	1	2	1
P09341	Growth-regulated alpha protein;GRO-alpha(4-73);GRO-alpha(5-73);GRO-alpha(6-73)	CXCL1	11.301	9	1.43141	0.0827327	-1.88163	-3.07718	26.9383	25.3197	27.0783	28.6014	28.5214	27.8583	2	1	2	3	3	3
P62826	GTP-binding nuclear protein Ran	RAN	24.423	11	0.411525	0.533333	2.4661	0.968402	26.4294	25.4167	24.2008	25.8971	24.7514	18	3	1	1	2	1	0
P62879	Guanine nucleotide-binding protein G(I)/G(S)/G(T) subunit beta-2	GNB2	37.331	4	0.142091	0.851701	-1.4768	-0.383361	24.4237	25.4613	18	18	27.6364	26.6791	1	1	0	0	3	2
P11142;P11142-2	Heat shock cognate 71 kDa protein	HSPA8	70.897	80	0.601718	0.316083	-0.413948	-1.34373	29.3978	28.7647	29.194	29.3561	30.0172	29.2251	6	6	7	7	9	8
P04792	Heat shock protein beta-1	HSPB1	22.782	5	0.427404	0.468374	0.264819	1.00032	26.2415	25.8673	26.0164	25.4271	26.2399	25.6638	2	3	1	2	2	1
P07900;P07900-2	Heat shock protein HSP 90-alpha	HSP90AA1	84.659	85	1.04109	0.128526	6.19461	2.21644	29.7816	29.8678	29.5304	18	26.9693	25.6266	8	8	5	0	1	0
P08238	Heat shock protein HSP 90-beta	HSP90AB1	83.263	37	0.781074	0.239481	5.53302	1.69383	30.0799	30.0473	29.5123	18	26.217	28.8235	4	5	6	0	2	1
Q96RW7;Q96RW7-2	Hemicentin-1	HMCN1	613.38	35	0.137483	0.855969	0.140418	0.372167	28.5101	27.7869	27.9022	27.8087	28.5002	27.4691	10	7	9	6	10	6
Q8NDA2;Q8NDA2-4;Q8NDA2-2	Hemicentin-2	HMCN2	541.97	7	0.107378	0.892435	0.0835667	0.297427	27.7789	27.5877	27.718	27.5901	28.0983	27.1455	2	4	3	3	4	4
Q9NYD6	Homeobox protein Hox-C10	HOXC10	38.072	9	2.60136	0.0750244	-2.2174	-6.75534	31.2393	32.0036	31.7053	34.2341	33.9545	33.4117	1	1	1	1	1	1
Q93099	Homogentisate 1,2-dioxygenase	HGD	49.963	15	0.619292	0.314723	0.90394	1.37798	27.4216	26.7737	26.3514	26.8363	26.1353	24.8633	3	3	2	3	3	2
P01591	Immunoglobulin J chain	IGJ	18.098	7	1.10661	0.119623	1.0792	2.35331	27.5542	27.4541	26.7462	26.8011	26.2327	25.4832	1	1	1	1	1	1
O14498	Immunoglobulin superfamily containing leucine-rich repeat protein	ISLR	45.997	3	0.610372	0.317109	-2.72003	-1.3606	23.9645	18	23.5642	25.6257	24.195	23.8681	1	0	1	2	1	1
Q14974;Q14974-2	Importin subunit beta-1	KPNB1	97.169	4	3.61403	0.092	-8.15339	-12.3992	18	18	18	24.8468	26.9361	26.6773	0	0	0	1	2	1
Q6UXH9;Q6UXH9-2	Inactive serine protease PAMR1	PAMR1	80.198	6	1.50827	0.0801702	-6.45385	-3.26185	18	23.745	18	27.3433	25.707	26.0562	0	1	0	3	1	2
P01344;P01344-3	Insulin-like growth factor II;Insulin-like growth factor II;Insulin-like growth factor II Ala-25 Del;Preptin	IGF2	20.14	31	0.0347689	0.942698	0.0869338	0.102809	29.2614	27.3857	29.2838	28.9842	29.2491	27.4368	1	0	0	1	1	0
P18065	Insulin-like growth factor-binding protein 2	IGFBP2	34.814	15	2.37399	0.0668462	-1.52533	-5.86228	26.8001	26.4696	27.2995	28.2005	28.4096	28.5351	2	3	5	4	5	4
P17936;P17936-2	Insulin-like growth factor-binding protein 3	IGFBP3	31.674	16	0.736431	0.26157	0.816824	1.60635	27.5648	26.1405	27.1302	26.0351	26.6611	25.6888	4	3	3	2	3	2
P22692;P22692-2	Insulin-like growth factor-binding protein 4	IGFBP4	27.934	6	1.04335	0.130523	-4.83697	-2.22111	23.2336	18	25.1415	26.6333	27.8153	26.4374	2	0	1	3	3	3
Q16270;Q16270-2	Insulin-like growth factor-binding protein 7	IGFBP7	29.13	8	0.735852	0.260353	3.46896	1.60522	25.1165	25.545	26.4803	18	24.4628	24.2721	1	1	2	0	1	1
P06756;P06756-3;P06756-2	Integrin alpha-V;Integrin alpha-V heavy chain;Integrin alpha-V light chain	ITGAV	116.04	3	5.89441	0.145333	-6.41777	-46.538	18	18	18	24.3832	24.672	24.1981	0	0	0	1	1	1
P05556;P05556-5;P05556-2;P05556-4;P05556-3	Integrin beta-1	ITGB1	88.414	8	1.38964	0.0842286	-2.07139	-2.97918	25.3701	24.1616	22.9862	26.3177	26.3666	26.0478	2	1	1	2	2	2
O95965;O95965-3;O95965-2	Integrin beta-like protein 1	ITGBL1	53.921	35	0.719353	0.272556	-0.683794	-1.57298	30.0554	28.9842	29.5099	30.5084	30.5031	29.5893	7	6	6	8	7	5
Q13418;Q13418-2;Q13418-3	Integrin-linked protein kinase	ILK	51.419	28	0.789639	0.236831	1.28444	1.71066	27.4479	26.1886	26.9212	26.8188	25.2863	24.5992	6	5	8	4	3	1
Q7Z2Y8	Interferon-induced very large GTPase 1	GVINP1	279.04	2	0.743245	0.262571	-3.71724	-1.61968	24.6747	25.0585	18	26.2739	26.5245	26.0865	1	1	0	1	1	1
Q8IYT4;Q8IYT4-2	Katanin p60 ATPase-containing subunit A-like 2	KATNAL2	61.252	2	1.21569	0.100548	-4.97839	-2.5873	23.6927	18	18	25.1982	25.1911	24.2386	1	0	0	1	1	1
Q08431;Q08431-2;Q08431-3	Lactadherin;Lactadherin short form;Medin	MFGE8	43.122	98	0.510382	0.390193	-0.656751	-1.165	29.5602	28.945	28.6813	30.0817	30.3446	28.7305	10	12	9	10	12	8
P25391	Laminin subunit alpha-1	LAMA1	337.08	18	1.86579	0.0625	-1.24771	-4.2068	26.1526	26.4174	25.6342	26.9911	27.3164	27.6398	2	3	2	4	4	3
P24043	Laminin subunit alpha-2	LAMA2	343.9	577	1.402	0.0841538	-0.942823	-3.00801	33.1684	33.0479	32.7553	34.2052	34.2381	33.3568	77	77	65	90	93	85
Q16787;Q16787-3	Laminin subunit alpha-3	LAMA3	366.65	18	0.261275	0.698615	0.764617	0.655504	27.6648	26.6171	27.6286	27.5525	27.7518	24.3123	4	1	2	3	1	1
Q16363;Q16363-2	Laminin subunit alpha-4	LAMA4	202.52	222	2.25927	0.0653571	-1.54213	-5.45051	31.2917	31.2853	31.2369	32.9743	33.2019	32.2641	29	27	28	40	45	35
P07942	Laminin subunit beta-1	LAMB1	198.04	403	1.68082	0.067358	-1.37773	-3.699	32.7383	32.6784	32.3398	34.3378	34.2904	33.2614	50	45	44	61	60	54
P55268	Laminin subunit beta-2	LAMB2	195.98	217	0.164439	0.829058	-0.19177	-0.436809	31.1388	31.1081	30.772	31.81	31.3981	30.3862	32	31	31	36	33	29
P11047	Laminin subunit gamma-1	LAMC1	177.6	434	1.94937	0.0648235	-0.93963	-4.45118	33.1933	33.3823	33.3551	34.3422	34.5455	33.8618	54	54	47	57	59	57
Q14766;Q14766-2;Q14766-5;Q14766-4;Q14766-3	Latent-transforming growth factor beta-binding protein 1	LTBP1	186.79	106	1.05975	0.123622	-1.18938	-2.25516	30.4842	29.3593	29.7787	31.3009	31.6295	30.2599	15	12	12	19	20	12
Q14767	Latent-transforming growth factor beta-binding protein 2	LTBP2	195.05	126	0.611491	0.317097	-0.621274	-1.36278	31.6459	31.0094	30.9059	32.2996	32.0937	31.0318	18	15	15	21	17	18
Q8N2S1;Q8N2S1-2;Q8N2S1-3	Latent-transforming growth factor beta-binding protein 4	LTBP4	173.43	70	0.316128	0.62545	-0.603787	-0.772521	30.1309	28.7235	28.2051	29.8671	30.3936	28.6102	12	9	6	11	11	9
P48059;P48059-5;P48059-4;P48059-2;P48059-3;Q7Z4I7;Q7Z4I7-2;Q7Z4I7-4;Q7Z4I7-3;Q7Z4I7-5	LIM and senescent cell antigen-like-containing domain protein 1;LIM and senescent cell antigen-like-containing domain protein 2	LIMS1;LIMS2	37.251	4	0.322223	0.622088	2.2305	0.785292	24.0797	24.405	18	18	23.7932	18	1	1	0	0	1	0
P18428	Lipopolysaccharide-binding protein	LBP	53.383	4	0.806546	0.229725	-0.852635	-1.74394	23.8275	24.0527	22.8155	24.538	24.8793	23.8362	1	1	1	1	1	1
P00338-3;P00338;P00338-5;P00338-2;P00338-4	L-lactate dehydrogenase A chain	LDHA	39.837	18	1.20431	0.0996508	-0.80276	-2.5625	27.4703	27.6755	26.9998	28.238	28.573	27.7429	5	3	3	4	4	5
P07195	L-lactate dehydrogenase B chain	LDHB	36.638	8	0.946703	0.149488	1.42164	2.02342	27.0549	26.2718	24.8958	24.0456	25.0557	24.8562	2	3	1	1	1	1
P51884	Lumican	LUM	38.429	4	0.526311	0.377969	-2.9576	-1.19631	25.245	25.3724	18	26.4083	26.0663	25.0156	1	1	0	1	1	1
O00754;O00754-2	Lysosomal alpha-mannosidase;Lysosomal alpha-mannosidase A peptide;Lysosomal alpha-mannosidase B peptide;Lysosomal alpha-mannosidase C peptide;Lysosomal alpha-mannosidase D peptide;Lysosomal alpha-mannosidase E peptide	MAN2B1	113.74	22	0.239948	0.74583	0.560066	0.608846	28.7066	27.8821	27.9637	28.5492	28.4616	25.8614	4	4	3	4	4	2
P61626	Lysozyme C	LYZ	16.537	13	0.07061	0.914439	-0.402569	-0.201769	25.7596	24.9714	30.7992	27.0187	29.1671	26.5521	2	1	5	3	5	3
Q08397	Lysyl oxidase homolog 1	LOXL1	63.109	4	0.0281649	0.956512	0.284433	0.0838477	18	24.7438	25.9738	24.6578	25.2065	18	0	1	1	2	1	0
Q9Y4K0	Lysyl oxidase homolog 2	LOXL2	86.724	3	0.120308	0.877863	0.927834	0.329884	24.1189	25.1764	24.1679	25.902	26.7777	18	1	2	1	2	2	0
P58215;P58215-3	Lysyl oxidase homolog 3	LOXL3	83.166	5	0.525665	0.378275	-3.02568	-1.19504	25.4804	25.6853	18	26.2849	26.1304	25.8275	1	1	0	2	2	1
P22897;P22897-2	Macrophage mannose receptor 1	MRC1	166.01	2	0.451023	0.452759	2.00886	1.04752	23.8354	23.4294	24.1902	23.6505	23.7779	18	1	1	1	1	1	0
Q7Z304	MAM domain-containing protein 2	MAMDC2	77.555	13	1.26125	0.0907333	-6.35482	-2.68757	18	24.9335	18	26.3766	27.6387	25.9827	0	1	0	3	6	2
P48740-2;P48740-4;P48740;P48740-3	Mannan-binding lectin serine protease 1;Mannan-binding lectin serine protease 1 heavy chain;Mannan-binding lectin serine protease 1 light chain	MASP1	81.859	30	1.29292	0.0834872	0.833865	2.75823	29.078	28.7731	28.7753	28.3193	28.3335	27.472	4	4	5	4	3	5
O00187	Mannan-binding lectin serine protease 2;Mannan-binding lectin serine protease 2 A chain;Mannan-binding lectin serine protease 2 B chain	MASP2	75.702	8	0.291425	0.65888	0.189155	0.720307	27.2359	26.8386	26.8893	26.8977	27.1401	26.3584	2	2	2	2	2	2
P08493;P08493-2	Matrix Gla protein	MGP	12.353	4	0.717664	0.2713	3.3749	1.56968	25.9783	25.2613	25.3415	23.343	18	25.1134	2	1	2	1	0	1
P01033	Metalloproteinase inhibitor 1	TIMP1	23.171	26	0.272166	0.685348	-0.262276	-0.679061	28.4697	28.8008	28.3416	29.3681	28.9014	28.1294	3	4	5	5	4	4
P16035	Metalloproteinase inhibitor 2	TIMP2	24.399	31	0.742883	0.261744	-1.02891	-1.61897	29.7907	28.5215	29.6792	31.1447	30.4719	29.4615	4	4	5	5	3	4
P55001;P55001-3;P55001-2	Microfibrillar-associated protein 2	MFAP2	20.825	1	1.06651	0.123972	-4.52242	-2.26922	18	18	23.9606	24.7726	24.5212	24.2341	0	0	1	1	1	1
Q15555;Q15555-4;Q15555-5;Q15555-3	Microtubule-associated protein RP/EB family member 2	MAPRE2	37.031	1	0.427243	0.441086	2.50209	1	25.5063	18	18	18	18	18	1	0	0	0	0	0
P20774	Mimecan	OGN	33.922	14	0.303409	0.640839	0.604879	0.745729	27.6756	26.524	26.4069	27.3299	26.5248	24.9372	4	3	2	4	3	2
P26038;P15311;P35241;P35241-5;P35241-4	Moesin;Ezrin;Radixin	MSN;EZR;RDX	67.819	10	0.700091	0.279142	-1.117	-1.53539	25.2857	25.487	25.0951	27.0606	27.1874	24.9708	3	2	2	4	3	3
P35579;P35579-2	Myosin-9	MYH9	226.53	37	2.39604	0.06952	-2.41667	-5.94428	26.3103	26.5451	26.7929	29.1412	29.5225	28.2347	3	3	3	10	9	7
Q92859;Q92859-3;Q92859-2;Q92859-4	Neogenin	NEO1	160.01	1	5.19548	0.122286	-5.59521	-31.0928	18	18	18	23.9548	23.4278	23.403	0	0	0	1	1	1
Q04721	Neurogenic locus notch homolog protein 2;Notch 2 extracellular truncation;Notch 2 intracellular domain	NOTCH2	265.4	4	0.25702	0.705719	1.57659	0.646253	24.8691	23.9422	24.4437	25.5026	25.0226	18	1	1	1	2	2	1
Q9UM47	Neurogenic locus notch homolog protein 3;Notch 3 extracellular truncation;Notch 3 intracellular domain	NOTCH3	243.63	41	0.276011	0.682731	-0.19239	-0.687336	28.062	27.6113	27.6382	28.2569	28.1419	27.4898	5	5	4	5	4	4
Q15818	Neuronal pentraxin-1	NPTX1	47.122	18	0.23368	0.75313	0.507553	0.59499	28.011	26.8295	26.1027	27.4131	26.7739	25.2335	5	4	3	5	3	3
O14786;O14786-3;O14786-2	Neuropilin-1	NRP1	103.13	10	0.529419	0.376063	-0.993099	-1.20241	26.6923	25.5762	24.6721	26.8264	27.545	25.5486	3	3	1	4	5	2
O60462-5;O60462-4;O60462-2;O60462-3;O60462	Neuropilin-2	NRP2	101.98	5	0.0363668	0.946358	0.259013	0.10736	18	24.3516	25.7941	21.8756	22.6324	22.8607	0	1	2	1	1	1
Q14697;Q14697-2	Neutral alpha-glucosidase AB	GANAB	106.87	3	3.04043	0.07325	-7.2821	-8.82198	18	18	18	26.0993	26.1158	23.6312	0	0	0	3	2	1
P14543;P14543-2	Nidogen-1	NID1	136.38	325	1.14864	0.109254	-0.616029	-2.44249	33.0943	32.9899	32.9796	33.7181	34.0234	33.1704	33	27	27	33	34	32
Q14112;Q14112-2	Nidogen-2	NID2	151.25	131	3.27258	0.0788571	-2.90246	-10.1336	29.0803	29.3859	28.7249	32.2118	32.1457	31.541	13	13	10	27	23	23
P61970	Nuclear transport factor 2	NUTF2	14.478	9	0.0031626	0.991193	-0.00489744	-0.00967446	25.0419	24.9295	25.5234	25.0946	26.023	24.392	2	3	3	2	3	2
P22392;P15531;P15531-2;P22392-2;O60361	Nucleoside diphosphate kinase B;Nucleoside diphosphate kinase A;Putative nucleoside diphosphate kinase	NME2;NME1;NME2P1	17.298	5	0.336336	0.605506	-2.44013	-0.814714	24.0142	18	18	24.8596	24.475	18	1	0	0	2	2	0
Q9NRN5;Q9NRN5-2	Olfactomedin-like protein 3	OLFML3	46.01	99	0.561181	0.345703	-0.668749	-1.26461	30.6255	30.5721	29.6498	31.2472	31.4905	30.1159	10	10	10	11	12	11
Q8WWZ8	Oncoprotein-induced transcript 3 protein	OIT3	60.021	4	0.33422	0.604525	2.06725	0.810316	25.4092	24.6806	25.3309	25.8621	18	25.3569	1	1	1	1	1	1
Q13219	Pappalysin-1	PAPPA	180.97	137	2.47121	0.0744889	-3.24868	-6.23104	29.3473	28.572	28.4719	32.481	32.4944	31.1619	13	13	10	32	33	28
P26022	Pentraxin-related protein PTX3	PTX3	41.975	298	0.0938568	0.904622	0.144704	0.262858	34.8895	33.6765	35.003	35.0788	34.05	34.0061	21	16	20	19	18	20
P62937;P62937-2	Peptidyl-prolyl cis-trans isomerase A;Peptidyl-prolyl cis-trans isomerase A, N-terminally processed	PPIA	18.012	15	1.06517	0.123753	-1.21511	-2.26644	27.2385	25.699	26.542	27.7532	28.2021	27.1697	4	2	3	4	4	4
Q15063;Q15063-6	Periostin	POSTN	93.313	332	1.01474	0.129484	0.637351	2.16208	34.1448	34.1027	33.8105	33.8247	33.4444	32.8768	1	2	1	1	1	1
Q92626;Q92626-2	Peroxidasin homolog	PXDN	165.27	464	2.23766	0.0658246	-1.24891	-5.37563	32.4928	32.4179	32.3317	33.8751	33.9059	33.2082	47	47	49	61	61	52
Q06830	Peroxiredoxin-1	PRDX1	22.11	12	0.905585	0.195102	-1.19212	-1.94065	26.3971	24.4081	25.7065	26.9229	26.8541	26.3111	2	2	2	3	4	3
P04180	Phosphatidylcholine-sterol acyltransferase	LCAT	49.577	8	1.03598	0.128416	-1.48871	-2.20587	24.9709	25.0624	23.0073	25.9779	25.822	25.7069	1	1	1	1	1	1
P36871;P36871-3;P36871-2	Phosphoglucomutase-1	PGM1	61.448	10	1.66681	0.0667294	-1.6943	-3.66227	25.7557	24.5599	24.6276	26.6287	27.1337	26.2637	2	2	2	3	4	4
P00558;P00558-2	Phosphoglycerate kinase 1	PGK1	44.614	49	0.126306	0.867827	-0.125803	-0.344755	28.6821	28.0538	28.1649	27.9394	29.0002	28.3386	4	3	4	4	5	5
P05121;P05121-2	Plasminogen activator inhibitor 1	SERPINE1	45.059	107	0.164883	0.831234	-0.187534	-0.437857	31.4141	30.7148	31.4736	31.549	31.9021	30.714	14	10	14	14	15	13
P43034;P43034-2	Platelet-activating factor acetylhydrolase IB subunit alpha	PAFAH1B1	46.637	3	0.63096	0.310215	-2.97023	-1.40071	24.6877	23.8207	18	25.4817	25.388	24.5493	1	1	0	1	1	1
Q9GZP0;Q9GZP0-2	Platelet-derived growth factor D;Platelet-derived growth factor D, latent form;Platelet-derived growth factor D, receptor-binding form	PDGFD	42.848	12	0.945595	0.148582	-5.01614	-2.02118	18	25.4579	25.3475	28.0514	28.3493	27.4531	0	1	1	5	5	4
Q15198	Platelet-derived growth factor receptor-like protein	PDGFRL	41.86	12	0.00525031	0.989243	0.010404	0.0160229	25.9764	26.4704	25.3241	26.9833	25.1034	25.6531	2	3	1	3	1	2
Q15149;Q15149-4;Q15149-2;Q15149-6;Q15149-9;Q15149-7;Q15149-8;Q15149-5;Q15149-3	Plectin	PLEC	531.78	57	3.3778	0.0849231	-2.89745	-10.7862	27.5782	26.8313	26.959	29.9545	30.2848	29.8216	9	8	6	27	27	29
Q6UX71;Q6UX71-2	Plexin domain-containing protein 2	PLXDC2	59.582	3	0.440856	0.460189	0.739724	1.02724	25.3776	24.0436	25.5628	25.0696	24.4566	23.2385	2	1	2	1	1	1
P0CG47;P62979;P62987;P0CG48	Polyubiquitin-B;Ubiquitin;Ubiquitin-40S ribosomal protein S27a;Ubiquitin;40S ribosomal protein S27a;Ubiquitin-60S ribosomal protein L40;Ubiquitin;60S ribosomal protein L40;Polyubiquitin-C;Ubiquitin	UBB;RPS27A;UBA52;UBC	25.761	26	0.147345	0.849036	-0.263295	-0.396049	28.4778	27.7216	27.0243	28.079	28.858	27.0766	4	3	2	4	4	3
P02545;P02545-2;P02545-5;P02545-4;P02545-6;P02545-3	Prelamin-A/C;Lamin-A/C	LMNA	74.139	9	1.27818	0.0868235	-1.59428	-2.72524	25.755	25.3632	26.5852	27.4686	28.3068	26.7108	2	1	2	5	6	3
Q8NBM8	Prenylcysteine oxidase-like	PCYOX1L	54.646	2	0.427243	0.504928	1.86001	1	18	18	23.58	18	18	18	0	0	1	0	0	0
Q15113	Procollagen C-endopeptidase enhancer 1	PCOLCE	47.972	242	1.37889	0.0811376	-1.69529	-2.95421	31.3745	33.2271	31.9464	34.0331	34.0649	33.5358	16	18	16	20	20	19
Q9UKZ9	Procollagen C-endopeptidase enhancer 2	PCOLCE2	45.716	12	1.58769	0.0701099	-1.8105	-3.45902	24.0343	25.7988	25.1871	26.959	26.683	26.8098	2	2	2	3	2	3
Q02809;Q02809-2	Procollagen-lysine,2-oxoglutarate 5-dioxygenase 1	PLOD1	83.549	119	1.22599	0.0976393	-1.03433	-2.60982	30.2508	30.0189	30.2539	31.456	31.7235	30.4472	16	17	16	16	20	19
O60568	Procollagen-lysine,2-oxoglutarate 5-dioxygenase 3	PLOD3	84.784	5	0.606936	0.316736	-2.91472	-1.3539	24.3323	18	23.5258	26.414	24.5733	23.6149	1	0	1	4	2	1
P07737	Profilin-1	PFN1	15.054	3	1.30261	0.0831379	-5.0589	-2.78001	23.3593	18	18	24.5221	25.538	24.4759	1	0	0	1	1	1
P51888	Prolargin	PRELP	43.809	8	0.323107	0.621638	1.91304	0.787143	24.2661	25.121	24.7876	18	24.807	25.6286	1	1	2	0	1	3
Q07954	Prolow-density lipoprotein receptor-related protein 1;Low-density lipoprotein receptor-related protein 1 85 kDa subunit;Low-density lipoprotein receptor-related protein 1 515 kDa subunit;Low-density lipoprotein receptor-related protein 1 intracellular domain	LRP1	504.6	190	0.500759	0.398351	-0.375155	-1.14605	31.2487	30.432	30.5466	31.1585	31.4502	30.744	35	22	26	36	34	29
P25786;P25786-2	Proteasome subunit alpha type-1	PSMA1	29.555	24	0.602291	0.316963	1.1524	1.34485	28.3968	27.272	27.8579	27.974	26.8536	25.2418	8	5	6	7	5	3
P25787	Proteasome subunit alpha type-2	PSMA2	25.898	8	0.819708	0.227296	4.63443	1.7699	24.8679	24.2661	26.3919	25.6227	18	18	2	1	3	2	0	0
P25788;P25788-2	Proteasome subunit alpha type-3	PSMA3	28.433	32	0.872899	0.213634	1.32766	1.87535	28.6797	27.3218	28.1257	27.6888	26.7986	25.6569	6	4	6	5	4	3
P25789;P25789-2	Proteasome subunit alpha type-4	PSMA4	29.483	24	0.463276	0.439336	1.46949	1.0719	28.7847	27.2308	26.8713	27.5576	27.2317	23.6889	5	6	3	4	4	1
P28066	Proteasome subunit alpha type-5	PSMA5	26.411	10	1.04229	0.13024	1.80031	2.21891	27.8864	26.6273	27.7804	26.0625	26.5761	24.2545	3	2	3	3	3	1
P60900;P60900-2	Proteasome subunit alpha type-6	PSMA6	27.399	29	1.3578	0.082991	1.73917	2.90554	29.3222	28.4268	28.4535	27.7466	27.2451	25.9934	5	3	4	4	2	2
O14818;O14818-2;Q8TAA3;Q8TAA3-2;O14818-4;Q8TAA3-5	Proteasome subunit alpha type-7;Proteasome subunit alpha type-7-like	PSMA7;PSMA8	27.887	38	1.02787	0.128026	1.74235	2.18911	29.8454	28.4598	29.0324	28.6365	27.1985	26.2755	10	8	10	9	5	4
P20618	Proteasome subunit beta type-1	PSMB1	26.489	19	1.0215	0.127063	2.2165	2.176	28.3483	27.3549	27.7173	27.1667	25.8003	23.804	5	3	3	4	2	1
P49721	Proteasome subunit beta type-2	PSMB2	22.836	7	0.362262	0.582712	0.611373	0.868246	26.9099	25.7495	25.7313	26.6565	25.1967	24.7034	1	1	1	1	1	1
P49720	Proteasome subunit beta type-3	PSMB3	22.949	6	1.10604	0.118763	5.03761	2.3521	25.3674	24.7464	25.3929	18	18	24.3939	1	1	1	0	0	1
P28070	Proteasome subunit beta type-4	PSMB4	29.204	6	1.00887	0.129825	5.54112	2.15003	26.0248	25.8205	26.4871	25.709	18	18	1	1	2	1	0	0
Q8NG31;Q8NG31-2	Protein CASC5	CASC5	265.39	0	0.794157	0.23699	-4.46135	-1.71954	18	25.7687	25.4782	26.6429	27.5552	28.4328	0	1	1	1	1	1
P30101	Protein disulfide-isomerase A3	PDIA3	56.782	1	0.915963	0.184652	-4.21698	-1.96147	18	18	18	25.0528	23.5981	18	0	0	0	2	1	0
Q8WUJ3;Q8WUJ3-2	Protein KIAA1199	KIAA1199	153	11	0.501897	0.3979	2.38917	1.14829	23.8391	24.3707	25.2037	24.2528	23.9932	18	1	1	3	1	1	0
P23297	Protein S100-A1	S100A1	10.546	4	0.353775	0.590099	1.85556	0.850792	24.2952	24.1251	24.1452	18	24.9242	24.0746	1	1	1	0	1	1
P60903	Protein S100-A10	S100A10	11.203	3	4.66602	0.141818	-7.36039	-22.8911	18	18	18	24.8358	25.9448	25.3006	0	0	0	1	1	1
P06703	Protein S100-A6	S100A6	10.18	6	1.14466	0.110222	-1.33821	-2.434	27.0547	26.6039	26.0861	28.2184	28.5483	26.9926	1	1	1	1	2	2
P06702	Protein S100-A9	S100A9	13.242	8	0.335887	0.604997	-1.91091	-0.813782	25.2711	18	24.7284	24.1514	24.7966	24.7843	1	0	1	1	1	1
Q15436	Protein transport protein Sec23A	SEC23A	86.16	3	5.35693	0.188	-8.18429	-34.1311	18	18	18	25.7688	26.1846	26.5995	0	0	0	2	2	3
P41221;P41221-2	Protein Wnt-5a	WNT5A	42.339	61	2.89919	0.081697	-2.54871	-8.10252	28.405	28.3283	28.0397	30.9784	31.2077	30.233	5	5	6	11	10	7
P28300	Protein-lysine 6-oxidase	LOX	46.944	1	1.0998	0.117859	-4.48929	-2.33896	18	18	23.6426	24.7896	24.7142	23.6066	0	0	1	1	1	1
Q92954;Q92954-5;Q92954-4;Q92954-3;Q92954-6;Q92954-2	Proteoglycan 4;Proteoglycan 4 C-terminal part	PRG4	151.08	6	0.0761142	0.915182	-0.284755	-0.216434	27.7047	23.742	25.1162	27.0008	25.4788	24.9376	2	1	1	2	1	1
Q14517	Protocadherin Fat 1;Protocadherin Fat 1, nuclear form	FAT1	506.27	20	1.07594	0.121035	1.34065	2.28891	27.6699	27.4229	25.8849	25.3443	25.9565	25.6549	4	5	2	2	3	5
Q6V0I7;Q6V0I7-3;Q6V0I7-2	Protocadherin Fat 4	FAT4	542.68	22	0.237639	0.750874	0.422461	0.603751	27.1727	27.1538	26.7953	26.8928	27.65	25.3116	4	4	4	4	3	3
P00491	Purine nucleoside phosphorylase	PNP	32.118	1	0.0659535	0.915267	-0.484284	-0.189259	18	23.551	22.4697	18	23.8496	23.624	0	1	1	0	1	1
P55786;P55786-2	Puromycin-sensitive aminopeptidase	NPEPPS	103.28	3	0.427243	0.445512	-1.84509	-1	18	18	18	18	18	23.5353	0	0	0	0	0	1
Q16473	Putative tenascin-XA	TNXA	33.739	6	0.882544	0.209895	-4.67604	-1.89458	25.3768	18	18	25.5288	25.0778	24.7983	1	0	0	1	1	1
P14618;P14618-3;P14618-2	Pyruvate kinase PKM	PKM	57.936	91	1.41167	0.0819806	-1.32977	-3.03066	30.0861	28.9553	29.3945	30.951	31.2243	30.25	12	9	11	15	15	13
P63000;P63000-2	Ras-related C3 botulinum toxin substrate 1	RAC1	21.45	7	0.858622	0.218227	-1.53544	-1.84696	25.8922	23.3422	25.4106	26.8327	26.5385	25.8802	2	1	2	2	2	3
P61026	Ras-related protein Rab-10	RAB10	22.541	8	0.681384	0.288778	-3.04434	-1.49892	24.0029	24.1326	18	25.3058	25.2329	24.7298	1	1	0	1	1	1
P62491;Q15907;P62491-2;Q15907-2	Ras-related protein Rab-11A;Ras-related protein Rab-11B	RAB11A;RAB11B	24.393	12	0.584705	0.331016	-0.259983	-1.31055	26.1119	26.3798	26.2036	26.8559	26.3163	26.303	2	3	3	3	3	4
Q9H0U4;P62820	Ras-related protein Rab-1B;Ras-related protein Rab-1A	RAB1B;RAB1A	22.171	13	0.155505	0.839542	0.217587	0.415601	26.9467	27.1692	27.0946	25.8226	27.2497	27.4854	2	2	3	2	2	3
P20340;Q9NRW1;P20340-4;Q9NRW1-2;P20340-2;Q9H0N0;Q14964	Ras-related protein Rab-6A;Ras-related protein Rab-6B;Ras-related protein Rab-6C;Ras-related protein Rab-39A	RAB6A;RAB6B;RAB6C;RAB39A	23.593	9	0.483687	0.419045	-3.20341	-1.11235	26.8999	18	26.1593	26.9878	27.5373	26.1443	1	1	2	2	2	1
P51149	Ras-related protein Rab-7a	RAB7A	23.489	4	0.00403089	0.990022	0.038091	0.0123184	18	24.2962	24.8204	24.0644	18	24.938	0	1	1	1	0	1
P61224;P61224-3;P61224-2;P61224-4;P62834;A6NIZ1	Ras-related protein Rap-1b;Ras-related protein Rap-1A;Ras-related protein Rap-1b-like protein	RAP1B;RAP1A	20.825	17	0.335043	0.60491	0.197545	0.812026	28.8941	28.3364	29.1518	28.5774	28.5463	28.6659	3	2	4	2	2	4
P23468;P23468-5;P23468-7;P23468-4;P23468-6;P23468-3;P23468-2	Receptor-type tyrosine-protein phosphatase delta	PTPRD	214.76	6	0.929199	0.173733	-5.21659	-1.9881	18	18	18	26.32	18	25.3298	1	0	0	2	0	1
P10586;P10586-2	Receptor-type tyrosine-protein phosphatase F	PTPRF	212.88	4	0.389157	0.565736	2.00025	0.923155	25.1834	23.623	23.8629	18	24.3985	24.2701	2	1	1	0	1	1
Q13332;Q13332-6;Q13332-3;Q13332-4;Q13332-2;Q13332-7;Q13332-5	Receptor-type tyrosine-protein phosphatase S	PTPRS	217.04	34	0.131488	0.864523	-0.254481	-0.357511	27.9167	28.1726	27.9633	28.9118	29.0451	26.8592	4	5	3	6	5	3
P78509;P78509-3;P78509-2	Reelin	RELN	388.38	39	1.17739	0.104862	0.728085	2.5042	27.7146	27.6707	27.5201	27.2837	27.0885	26.3489	8	8	7	7	6	7
Q96D15	Reticulocalbin-3	RCN3	37.493	22	6.11522	0.218	10.4259	52.8549	28.7214	28.5046	28.0518	18	18	18	5	4	5	0	0	0
P00352	Retinal dehydrogenase 1	ALDH1A1	54.861	2	0.0660994	0.917256	0.513967	0.189652	18	23.1726	24.8439	23.6358	22.8388	18	0	1	1	1	1	0
P02753	Retinol-binding protein 4;Plasma retinol-binding protein(1-182);Plasma retinol-binding protein(1-181);Plasma retinol-binding protein(1-179);Plasma retinol-binding protein(1-176)	RBP4	23.01	20	0.0905666	0.902607	0.241716	0.254343	28.4841	27.9794	28.669	26.4098	29.5886	28.409	3	2	2	2	3	2
Q13103	Secreted phosphoprotein 24	SPP2	24.337	5	0.427243	0.442551	2.89948	1	18	26.6984	18	18	18	18	0	1	0	0	0	0
P10124	Serglycin	SRGN	17.652	6	0.763778	0.247943	-4.25338	-1.65989	18	25.797	25.5164	26.9558	27.4326	27.6851	0	1	1	2	2	2
O95084;O95084-2	Serine protease 23	PRSS23	43.001	9	0.813726	0.22952	-4.01089	-1.75809	24.5077	24.8965	18	27.3432	26.2553	25.8384	1	2	0	2	3	2
Q92743	Serine protease HTRA1	HTRA1	51.286	129	0.332476	0.603976	-0.292759	-0.806689	31.9086	31.1293	31.3283	32.1484	31.8812	31.2148	18	15	13	16	17	14
P67775;P62714;P60510;P67775-2	Serine/threonine-protein phosphatase 2A catalytic subunit alpha isoform;Serine/threonine-protein phosphatase 2A catalytic subunit beta isoform;Serine/threonine-protein phosphatase 4 catalytic subunit	PPP2CA;PPP2CB;PPP4C	35.594	3	0.373889	0.571571	-2.64244	-0.892056	18	23.7029	18	24.8389	24.7913	18	0	1	0	1	1	0
P50454	Serpin H1	SERPINH1	46.44	8	0.915361	0.184344	-4.80819	-1.96027	25.4051	18	25.0897	27.2305	28.4692	27.2197	1	0	2	2	5	3
Q8IX30;Q8IX30-2	Signal peptide, CUB and EGF-like domain-containing protein 3	SCUBE3	109.28	87	0.470535	0.430731	0.563707	1.08631	30.3346	29.7333	29.6335	29.9008	29.7069	28.4025	14	11	12	14	12	7
A1L4H1;A1L4H1-2	Soluble scavenger receptor cysteine-rich domain-containing protein SSC5D	SSC5D	165.74	15	0.707275	0.276073	-1.00937	-1.54941	26.7098	27.2973	25.8152	27.7729	28.3741	26.7033	3	5	2	4	5	3
P09486	SPARC	SPARC	34.632	43	1.65089	0.0651954	1.62395	3.6208	28.9085	27.8076	28.7119	26.7604	27.4003	26.3955	7	4	7	4	4	3
Q13813;Q13813-3;Q13813-2	Spectrin alpha chain, non-erythrocytic 1	SPTAN1	284.54	24	2.64992	0.0809474	-2.6513	-6.96048	26.3194	25.4862	26.0058	28.7031	29.0294	28.0328	4	3	4	13	13	11
Q01082;Q01082-3;Q01082-2	Spectrin beta chain, non-erythrocytic 1	SPTBN1	274.61	23	2.42905	0.0724167	-3.6056	-6.06879	26.3432	24.8172	24.6225	29.1053	29.1055	28.389	4	2	1	13	12	7
Q9HCB6	Spondin-1	SPON1	90.973	19	1.62614	0.0644	-8.43932	-3.55691	24.9444	18	18	28.2593	29.7952	28.2079	1	0	0	5	6	5
P52823;P52823-2	Stanniocalcin-1	STC1	27.621	12	3.13701	0.0756129	-2.77002	-9.34721	26.2359	25.878	26.57	29.1586	29.2704	28.565	3	2	2	3	3	3
O76061	Stanniocalcin-2	STC2	33.248	18	1.68888	0.0682	-1.98784	-3.72026	26.8126	26.3293	26.7851	29.0163	29.2562	27.6179	2	2	2	4	5	3
Q9C0K7;Q9C0K7-3;Q9C0K7-2	STE20-related kinase adapter protein beta	STRADB	47.026	1	0.30991	0.63636	2.00203	0.759446	25.9336	24.5512	25.1541	25.7648	25.8679	18	1	1	1	1	1	0
P48061;P48061-4;P48061-2;P48061-5;P48061-6;P48061-3	Stromal cell-derived factor 1;SDF-1-beta(3-72);SDF-1-alpha(3-67)	CXCL12	10.666	1	1.10229	0.119543	-4.22523	-2.34419	23.0306	23.4911	18	26.3788	25.8023	25.0162	1	1	0	1	1	1
O00391;O00391-2	Sulfhydryl oxidase 1	QSOX1	82.577	36	1.67441	0.0672289	-0.717864	-3.68216	28.3671	27.8893	28.3028	29.1356	28.8701	28.7071	7	6	5	8	7	7
P04179;P04179-4;P04179-2;P04179-3	Superoxide dismutase [Mn], mitochondrial	SOD2	24.722	18	2.83291	0.0850588	-2.74221	-7.78358	27.8855	28.4209	27.7718	31.3274	30.3555	30.6219	1	1	1	2	2	2
P78539-5;P78539-2;P78539;P78539-4;P78539-3	Sushi repeat-containing protein SRPX	SRPX	49.381	27	1.96327	0.065791	-3.15236	-4.49279	26.5055	27.6251	25.2524	29.8995	29.3889	29.5516	3	5	2	9	8	10
O60687	Sushi repeat-containing protein SRPX2	SRPX2	52.971	26	1.19897	0.101386	-7.8628	-2.5509	18	27.2288	18	29.0978	29.1663	28.5531	0	3	0	8	5	6
Q8TER0;Q8TER0-5;Q8TER0-3;Q8TER0-4	Sushi, nidogen and EGF-like domain-containing protein 1	SNED1	152.2	12	1.62773	0.0651236	-2.20459	-3.56098	24.8485	26.7242	25.3364	28.2006	27.9863	27.3359	1	6	2	8	6	6
Q4LDE5;Q4LDE5-4	Sushi, von Willebrand factor type A, EGF and pentraxin domain-containing protein 1	SVEP1	390.17	372	1.49979	0.0807579	-0.827063	-3.24121	32.2529	32.2201	32.2452	33.2864	33.3549	32.558	49	49	46	58	57	56
O00560;O00560-2;O00560-3	Syntenin-1	SDCBP	32.444	7	0.927505	0.17779	-1.40208	-1.98468	26.2251	25.1158	23.9809	25.9542	26.8701	26.7038	2	2	1	2	3	3
Q9Y490	Talin-1	TLN1	269.76	320	1.2099	0.099744	0.789719	2.57468	32.3245	31.7242	32.2817	31.5885	31.5272	30.8456	50	41	43	41	40	32
Q7Z7G0;Q7Z7G0-4;Q7Z7G0-2;Q7Z7G0-3	Target of Nesh-SH3	ABI3BP	118.64	89	1.41226	0.0827843	1.20241	3.03206	30.9259	30.2296	30.6322	29.8024	29.6625	28.7155	16	13	15	13	10	9
P49368;P49368-2	T-complex protein 1 subunit gamma	CCT3	60.533	4	0.0239739	0.959491	-0.21815	-0.0716847	24.12	18	18	24.7745	18	18	2	0	0	1	0	0
P24821-4;P24821-2;P24821-6	Tenascin	TNC	230.86	18	0.179739	0.818646	-0.0962919	-0.472662	28.2471	28.3154	27.7975	27.9982	28.227	28.4237	1	1	1	1	1	1
P22105;P22105-3;P22105-4	Tenascin-X	TNXB	458.22	29	0.145117	0.849633	-0.372269	-0.390677	28.1625	26.5147	27.4646	28.6909	28.4585	26.1091	5	3	4	5	7	3
Q08629	Testican-1	SPOCK1	49.124	42	1.02815	0.128852	-1.16436	-2.18969	28.7018	27.0609	27.5217	29.0385	29.2194	28.5196	7	6	6	8	8	4
P05452	Tetranectin	CLEC3B	22.537	5	0.544398	0.357131	1.05727	1.23177	24.5198	24.3099	25.7378	24.7095	24.3399	22.3464	1	1	1	1	1	1
P07996;P07996-2	Thrombospondin-1	THBS1	129.38	993	2.49791	0.0740909	-1.91279	-6.33566	35.2759	35.6206	34.9682	37.3013	37.5501	36.7516	16	17	13	20	21	21
P35442	Thrombospondin-2	THBS2	129.99	94	0.365441	0.580138	-0.479365	-0.874768	29.3179	30.4209	29.2344	30.2944	30.7246	29.3923	12	17	13	17	17	12
P49746;P49746-2	Thrombospondin-3	THBS3	104.2	47	1.9848	0.0653939	2.08021	4.55778	30.1831	29.9487	29.3539	27.9617	28.2805	27.0028	10	8	7	5	5	3
P35443	Thrombospondin-4	THBS4	105.87	46	1.24582	0.0916033	1.43022	2.65344	30.4754	29.4779	28.8264	28.3535	28.4609	27.6746	5	4	3	3	4	3
P10646;P10646-2	Tissue factor pathway inhibitor	TFPI	35.015	3	0.342267	0.598711	-2.63811	-0.827018	24.1015	18	18	26.3296	18	23.6862	1	0	0	2	0	1
P01137	Transforming growth factor beta-1;Latency-associated peptide	TGFB1	44.341	6	0.185484	0.816192	0.186979	0.485981	27.3555	26.2824	26.2256	26.6588	26.3543	26.2895	5	3	3	4	3	4
Q15582	Transforming growth factor-beta-induced protein ig-h3	TGFBI	74.68	139	1.69981	0.0690633	-1.5774	-3.74918	31.1265	31.3333	30.8815	32.5717	33.4359	32.0659	13	14	11	14	17	18
P37802;P37802-2	Transgelin-2	TAGLN2	22.391	5	0.476229	0.426707	-0.469803	-1.09759	25.8712	24.7724	24.7307	25.8211	25.786	25.1766	1	1	1	1	1	1
P55072	Transitional endoplasmic reticulum ATPase	VCP	89.321	20	1.67617	0.0680488	-8.80843	-3.68677	25.1195	18	18	29.0125	29.7216	28.8108	3	0	0	8	11	5
P60174;P60174-1	Triosephosphate isomerase	TPI1	30.791	1	4.27698	0.10475	-6.64658	-18.2653	18	18	18	25.1333	24.8718	23.9346	0	0	0	1	1	1
P06753-2;P06753-3;P06753-4;P06753-6;P06753-5;P06753	Tropomyosin alpha-3 chain	TPM3	29.032	12	1.48042	0.0793469	7.11461	3.19426	28.2031	26.4664	27.183	18	24.5087	18	4	3	3	0	1	0
P67936;P67936-2	Tropomyosin alpha-4 chain	TPM4	28.521	100	2.20107	0.0651525	2.37892	5.25075	32.0859	31.926	31.9322	30.27	29.7915	28.7458	8	7	7	7	7	6
Q71U36;Q71U36-2;Q9BQE3;Q13748;Q13748-2;Q6PEY2	Tubulin alpha-1A chain;Tubulin alpha-1C chain;Tubulin alpha-3C/D chain;Tubulin alpha-3E chain	TUBA1A;TUBA1C;TUBA3C;TUBA3E	50.135	5	0.0758922	0.912934	-0.729228	-0.215845	25.3464	18	23.6636	25.1726	26.0252	18	1	0	1	1	1	0
P68366;P68366-2	Tubulin alpha-4A chain	TUBA4A	49.924	16	0.538199	0.364095	0.645875	1.21962	27.3242	25.5981	26.9322	26.0257	26.0881	25.8031	2	2	3	2	3	3
P07437;Q9BVA1;Q13885	Tubulin beta chain;Tubulin beta-2B chain;Tubulin beta-2A chain	TUBB;TUBB2B;TUBB2A	49.67	63	0.170165	0.828611	-0.272277	-0.450293	29.6188	28.3511	27.9027	28.754	29.5057	28.4297	2	1	1	1	1	2
Q3ZCM7	Tubulin beta-8 chain	TUBB8	49.775	8	0.855066	0.217592	5.20264	1.83989	26.3713	25.6078	26.0855	26.4567	18	18	1	1	1	1	0	0
O00300	Tumor necrosis factor receptor superfamily member 11B	TNFRSF11B	46.026	10	0.0180783	0.967338	0.169055	0.0543966	25.3913	18	23.8449	23.839	24.8899	18	2	0	1	2	2	0
P98066	Tumor necrosis factor-inducible gene 6 protein	TNFAIP6	31.203	69	1.75566	0.0651429	-2.11436	-3.89925	29.2749	27.6445	28.7905	31.089	30.7233	30.2407	10	5	7	11	11	10
P22314;P22314-2	Ubiquitin-like modifier-activating enzyme 1	UBA1	117.85	3	0.556618	0.347952	-2.707	-1.25568	24.7464	18	22.9768	23.1298	25.5872	25.1272	2	0	1	1	2	2
Q86SX3;Q86SX3-2;Q86SX3-6;Q86SX3-4;Q86SX3-5;Q86SX3-3	Uncharacterized protein C14orf80	C14orf80	54.231	5	0.0787005	0.913412	0.0715249	0.223281	29.6627	30.4376	30.6722	30.3685	30.1563	30.0331	2	2	2	2	2	2
Q969E3	Urocortin-3	UCN3	17.961	1	4.25139	0.0985882	-6.90038	-17.9954	18	18	18	25.2774	25.2902	24.1335	0	0	0	1	1	1
Q16851;Q16851-2	UTP--glucose-1-phosphate uridylyltransferase	UGP2	56.94	8	1.04214	0.129377	-5.24814	-2.21861	25.4194	18	23.7416	27.9633	28.7233	26.2188	3	0	1	5	6	3
Q96QK1	Vacuolar protein sorting-associated protein 35	VPS35	91.706	4	0.0606167	0.920576	0.161695	0.1748	26.4976	25.521	24.1939	25.292	26.3259	24.1094	3	2	1	1	3	1
P49767	Vascular endothelial growth factor C	VEGFC	46.883	4	6.17868	0.436	6.74929	54.8237	24.5274	24.7677	24.9527	18	18	18	1	1	1	0	0	1
O95498-6;O95498	Vascular non-inflammatory molecule 2	VNN2	52.843	3	0.272725	0.685848	2.57037	0.680265	18	25.4197	26.3787	26.0873	18	18	0	1	2	1	0	0
P50552	Vasodilator-stimulated phosphoprotein	VASP	39.829	5	0.93683	0.150467	4.6501	2.00348	26.0702	24.872	23.6476	18	24.6394	18	4	2	1	0	1	0
P13611;P13611-3;P13611-5;P13611-4;P13611-2	Versican core protein	VCAN	372.82	29	0.811899	0.230468	-1.01944	-1.75449	28.5575	27.2236	28.8627	29.755	29.1959	28.7512	6	5	10	10	9	7
P08670	Vimentin	VIM	53.651	103	2.02268	0.0674375	-1.83377	-4.67383	30.8358	30.0598	29.7395	32.3622	32.1494	31.6248	19	10	12	21	19	21
P18206;P18206-2	Vinculin	VCL	123.8	57	0.575878	0.338253	0.84003	1.29332	29.6739	29.2431	28.7123	28.4954	29.3178	27.2961	14	13	9	9	13	7
P04275	von Willebrand factor;von Willebrand antigen 2	VWF	309.26	20	0.0706304	0.916675	-0.11296	-0.201823	27.9438	26.5973	27.6619	26.9418	28.2359	27.3642	3	2	3	4	4	3
P36543;P36543-3;P36543-2	V-type proton ATPase subunit E 1	ATP6V1E1	26.145	13	0.0165067	0.966563	-0.0152041	-0.0497522	29.0006	28.8757	28.5465	29.3549	28.6697	28.4438	1	1	1	1	1	1
O75083;O75083-3	WD repeat-containing protein 1	WDR1	66.193	45	0.237396	0.748828	-0.208044	-0.603212	27.7008	27.4101	28.1061	28.0587	28.3659	27.4166	6	6	7	7	7	6
O76076	WNT1-inducible-signaling pathway protein 2	WISP2	26.825	10	2.03306	0.0685079	-2.92579	-4.706	26.4768	25.7314	26.2163	29.4008	29.8665	27.9346	2	1	1	6	5	2
P25311	Zinc-alpha-2-glycoprotein	AZGP1	34.258	3	2.7102	0.0878857	7.27512	7.22269	25.5081	23.4257	26.8916	18	18	18	1	1	2	0	0	0
P0DMV9;P0DMV8;P0DMV8-2			70.051	17	0.614877	0.316949	1.05188	1.36938	27.4473	26.3199	27.3409	27.2212	25.8503	24.881	1	0	0	0	1	0
									18	18	18	18	18	18	1	0	0	0	0	0

## Sheet: Week 1 vs. 3
Supplementary dataset 3. Proteins isolated at week 1 Vs. those isolated at week 3 (raw data)									log(2)	log(2)	log(2)	log(2)	log(2)	log(2)
T: Majority protein IDs	T: Protein names	T: Gene names	N: Mol. weight [kDa]	N: MS/MS Count	N: -Log Student's T-test p-value	N: Student's T-test q-value	N: Student's T-test Difference	N: Student's T-test Test statistic	Intensity Week 1_1	Intensity Week 1_2	Intensity Week 1_3	Intensity Week 3_1	Intensity Week 3_2	Intensity Week 3_3	N: Unique peptides 1_7_repl1	N: Unique peptides 1_7_repl2	N: Unique peptides 1_7_repl3	N: Unique peptides 15_21_repl2	N: Unique peptides 15_21_repl3	N: Unique peptides Week 3_3
P62258;P62258-2	14-3-3 protein epsilon	YWHAE	29.174	4	1.55329	0.105553	-5.77617	-3.3728	18	22.7784	18	26.5269	25.2167	24.3633	0	1	1	1	1	1
P63104;P63104-2	14-3-3 protein zeta/delta	YWHAZ	27.745	5	0.154151	0.830599	-1.30634	-0.41237	25.7032	28.2376	18	25.9741	26.0933	23.7924	2	3	0	2	2	2
P17980	26S protease regulatory subunit 6A	PSMC3	49.203	3	0.46218	0.461893	2.18818	1.06972	23.5416	25.131	23.8053	23.9396	23.9737	18	1	2	1	1	0	0
O00232;O00232-2	26S proteasome non-ATPase regulatory subunit 12	PSMD12	52.904	3	1.64735	0.107781	-0.922789	-3.61161	23.1674	23.8231	23.7753	24.5543	24.7366	24.2432	1	2	1	2	2	2
O00487	26S proteasome non-ATPase regulatory subunit 14	PSMD14	34.577	3	0.0575097	0.939439	-0.139844	-0.166322	23.3738	25.4323	24.3331	25.1071	25.1209	23.3309	1	2	1	2	1	1
Q13200;Q13200-3	26S proteasome non-ATPase regulatory subunit 2	PSMD2	100.2	4	0.00668074	0.991604	0.0648429	0.0203554	18	25.4241	24.0872	24.7282	24.5886	18	0	2	1	1	0	0
P21589;P21589-2	5-nucleotidase	NT5E	63.367	14	1.55638	0.106699	-7.6841	-3.38048	18	24.7898	18	27.8893	28.3383	27.6145	0	2	0	5	5	5
P52209;P52209-2	6-phosphogluconate dehydrogenase, decarboxylating	PGD	53.139	5	0.599578	0.357339	1.17343	1.33956	26.2084	27.4867	26.5802	24.9838	27.15	24.6213	2	2	2	3	1	1
P08253;P08253-3;P08253-2	72 kDa type IV collagenase;PEX	MMP2	73.881	137	1.68849	0.114	-2.43003	-3.71923	29.2951	31.2978	30.3577	33.1641	32.9206	32.156	12	19	13	23	22	22
P11021	78 kDa glucose-regulated protein	HSPA5	72.332	6	0.182801	0.79735	-0.489102	-0.47977	25.6271	27.7681	24.5719	26.6947	27.0259	25.7138	4	8	1	4	3	3
Q76LX8;Q76LX8-2;Q76LX8-3	A disintegrin and metalloproteinase with thrombospondin motifs 13	ADAMTS13	153.6	30	0.0388711	0.954032	-0.0790742	-0.114465	28.4729	29.8359	28.2025	29.1073	29.6192	28.0219	4	4	3	4	3	3
P68133;P68032;P63267;P62736;P63267-2	Actin, alpha skeletal muscle;Actin, alpha cardiac muscle 1;Actin, gamma-enteric smooth muscle;Actin, aortic smooth muscle	ACTA1;ACTC1;ACTG2;ACTA2	42.051	23	0.726171	0.291121	0.574357	1.5863	30.0865	31.13	30.2632	30.0774	30.0897	29.5896	2	3	2	2	1	1
P60709;P63261	Actin, cytoplasmic 1;Actin, cytoplasmic 1, N-terminally processed;Actin, cytoplasmic 2;Actin, cytoplasmic 2, N-terminally processed	ACTB;ACTG1	41.736	304	0.435515	0.480304	0.413562	1.01657	34.3238	35.2915	34.2165	34.4421	34.3922	33.7568	10	13	11	10	10	10
P61160;P61160-2	Actin-related protein 2	ACTR2	44.76	14	0.752153	0.283522	-1.32939	-1.63711	26.3041	28.5155	26.7514	28.8415	29.0892	27.6284	2	7	4	7	3	3
Q92747;Q92747-2	Actin-related protein 2/3 complex subunit 1A	ARPC1A	41.569	1	0.297792	0.693449	-0.472239	-0.733836	23.1833	24.8848	24.096	25.0471	24.8275	23.7062	1	2	1	1	1	1
O15143	Actin-related protein 2/3 complex subunit 1B	ARPC1B	40.949	10	2.35537	0.0946667	-1.04767	-5.79376	25.9951	26.5508	26.2356	27.2964	27.4566	27.1715	2	2	3	2	3	3
O15144	Actin-related protein 2/3 complex subunit 2	ARPC2	34.333	7	0.0300562	0.957644	-0.0880998	-0.0893032	25.9862	28.1785	25.8209	27.9504	26.4768	25.8227	1	4	1	2	1	1
O15145	Actin-related protein 2/3 complex subunit 3	ARPC3	20.546	9	0.630242	0.342128	-3.60601	-1.39931	18	26.0016	25.4262	26.7862	26.7932	26.6665	0	2	2	2	2	2
P59998;P59998-3;P59998-4;P59998-2	Actin-related protein 2/3 complex subunit 4	ARPC4	19.667	12	0.208036	0.779421	-0.403581	-0.537565	25.807	24.7995	25.9546	27.1493	25.7232	24.8994	2	1	2	1	1	1
O15511;O15511-2	Actin-related protein 2/3 complex subunit 5	ARPC5	16.32	5	1.2987	0.120286	-1.52419	-2.7712	25.2043	25.4959	24.4832	27.0656	27.0255	25.6649	3	2	1	2	1	1
P61158	Actin-related protein 3	ACTR3	47.371	32	1.86903	0.122357	-1.43818	-4.2161	27.8164	28.3416	28.322	30.0637	29.6783	29.0525	7	7	6	7	7	7
P55263;P55263-3;P55263-2;P55263-4	Adenosine kinase	ADK	40.545	9	1.7427	0.116127	1.4455	3.86409	26.8953	27.082	26.3576	25.6909	25.5806	24.7269	3	3	3	2	1	1
P23526;P23526-2	Adenosylhomocysteinase	AHCY	47.716	46	1.42255	0.114186	1.43336	3.05627	29.61	30.7148	30.3275	28.9729	29.2543	28.125	9	10	9	8	7	7
Q01518;Q01518-2	Adenylyl cyclase-associated protein 1	CAP1	51.901	2	0.932033	0.201928	5.54455	1.9938	18	26.6956	25.938	18	18	18	1	1	1	0	0	0
Q8IUX7;Q8IUX7-2	Adipocyte enhancer-binding protein 1	AEBP1	130.93	28	0.359942	0.604807	-0.332558	-0.863481	27.6186	28.8851	28.159	28.7729	28.514	28.3734	5	7	4	6	6	6
P61204;P84077;P61204-2	ADP-ribosylation factor 3;ADP-ribosylation factor 1	ARF3;ARF1	20.601	15	0.130986	0.854424	-0.184395	-0.356279	27.6106	28.9328	27.6389	28.3542	28.6641	27.7173	2	3	3	4	3	3
P16112;P16112-2;P16112-3	Aggrecan core protein;Aggrecan core protein 2	ACAN	250.19	57	2.88491	0.0975172	5.02021	8.03283	30.3073	30.9273	30.201	25.9057	26.1662	24.3031	14	15	14	3	2	2
P05186;P05186-2;P05186-3	Alkaline phosphatase, tissue-nonspecific isozyme	ALPL	57.304	11	1.37786	0.116198	-6.96908	-2.95184	18	24.8315	18	26.211	28.3652	27.1626	0	1	0	2	2	2
P12814-3;P12814-2;P12814-4	Alpha-actinin-1	ACTN1	105.57	3	4.39673	0.088	7.09496	19.5813	24.5788	24.9125	25.7935	18	18	18	1	1	1	0	0	1
O43707;O43707-2	Alpha-actinin-4	ACTN4	104.85	171	0.345888	0.622586	-0.408474	-0.834512	29.9908	31.4954	30.7875	31.3293	31.4485	30.7213	19	23	23	25	22	22
P06733;P06733-2	Alpha-enolase	ENO1	47.168	19	1.97188	0.114286	-1.1778	-4.51869	27.0933	27.875	27.3424	28.5511	28.8497	28.4433	3	4	4	6	6	6
P15144	Aminopeptidase N	ANPEP	109.54	58	2.20435	0.0938182	-6.03812	-5.26184	25.3716	26.3815	22.7091	31.0898	31.3014	30.1854	3	5	1	20	19	19
Q15389;Q15389-2	Angiopoietin-1	ANGPT1	57.512	36	1.18811	0.135148	-1.16644	-2.52735	27.5817	29.116	28.2308	29.5539	29.6401	29.2339	6	7	6	7	10	0
Q9BY76;Q9BY76-2;Q9BY76-3	Angiopoietin-related protein 4	ANGPTL4	45.214	8	0.0568772	0.93517	0.174202	0.164591	25.2003	26.8776	24.5613	26.9702	24.4534	24.693	2	3	2	1	1	10
P04083	Annexin A1	ANXA1	38.714	7	0.881015	0.233048	-4.35967	-1.89153	18	25.1375	24.3939	26.8795	27.6005	26.1305	0	2	1	3	1	1
P07355;P07355-2;A6NMY6	Annexin A2;Putative annexin A2-like protein	ANXA2;ANXA2P2	38.604	124	1.93211	0.112226	-2.79635	-4.39991	28.5186	30.6022	29.3154	32.2814	32.5981	31.9458	8	15	12	19	19	1
P08758	Annexin A5	ANXA5	35.936	31	3.45342	0.09024	-4.28315	-11.2795	24.7701	24.6528	24.0378	28.7553	29.3044	28.2504	2	1	1	7	8	19
P08133;P08133-2	Annexin A6	ANXA6	75.872	9	5.27074	0.0668571	-8.53287	-32.4741	18	18	18	26.2961	27.0576	26.2449	0	0	0	6	4	8
P01008	Antithrombin-III	SERPINC1	52.602	6	0.447805	0.471916	-3.28451	-1.04111	26.8048	18	28.0014	27.6231	27.3628	27.6738	1	0	1	1	1	4
O95782;O95782-2;O94973;O94973-3;O94973-2	AP-2 complex subunit alpha-1;AP-2 complex subunit alpha-2	AP2A1;AP2A2	107.54	3	0.685046	0.316432	-3.28362	-1.50606	24.2945	24.6808	18	25.1061	25.9243	25.7957	1	1	0	2	4	1
P63010;Q10567;P63010-3;Q10567-4;Q10567-3;Q10567-2;P63010-2	AP-2 complex subunit beta;AP-1 complex subunit beta-1	AP2B1;AP1B1	104.55	1	1.59805	0.103802	-2.13925	-3.48522	22.9253	21.7938	23.8351	25.0432	25.2513	24.6774	1	1	2	2	2	4
P04114	Apolipoprotein B-100;Apolipoprotein B-48	APOB	515.6	97	0.0237779	0.964298	0.0347786	0.0711132	32.3965	33.5197	32.2915	32.9692	33.0145	32.1197	8	9	8	9	8	2
P02656	Apolipoprotein C-III	APOC3	10.852	2	0.910892	0.223263	-5.26933	-1.95129	18	26.0907	18	25.7063	26.1769	26.0156	0	1	0	1	1	8
P05090	Apolipoprotein D	APOD	21.275	17	0.645591	0.330776	-5.43565	-1.4292	18	29.2075	29.5684	31.0821	31.3629	30.6379	1	3	2	4	4	1
P02649	Apolipoprotein E	APOE	36.154	5	0.835321	0.252536	-4.06831	-1.80076	18	24.8582	24.449	26.0669	27.3311	26.1142	0	1	1	3	2	4
O95445-2;O95445	Apolipoprotein M	APOM	13.051	43	0.0836568	0.902712	-0.0906843	-0.236324	30.6719	31.223	30.1789	31.2115	30.742	30.3923	4	4	4	4	4	2
P53396;P53396-2;P53396-3	ATP-citrate synthase	ACLY	120.84	28	0.632774	0.340154	1.09972	1.40424	26.6335	28.1253	26.8213	26.5306	26.8933	24.857	5	8	7	5	2	4
P98160	Basement membrane-specific heparan sulfate proteoglycan core protein;Endorepellin;LG3 peptide	HSPG2	468.83	363	0.513111	0.413288	-0.563859	-1.17037	31.4135	33.0098	32.0503	32.8015	32.8959	32.4677	45	65	49	58	53	2
P35613;P35613-3;P35613-4;P35613-2	Basigin	BSG	42.2	2	4.39997	0.0953333	-6.19513	-19.6182	18	18	18	23.822	24.823	23.9404	0	0	0	1	1	53
P31939;P31939-2	Bifunctional purine biosynthesis protein PURH;Phosphoribosylaminoimidazolecarboxamide formyltransferase;IMP cyclohydrolase	ATIC	64.615	3	2.21984	0.096	6.84176	5.31452	23.1211	27.3608	24.0434	18	18	18	1	4	1	0	0	1
P21810	Biglycan	BGN	41.654	144	0.0920029	0.89347	0.0850843	0.258065	31.7251	32.362	31.6871	32.0705	32.1015	31.3469	13	14	14	14	12	0
P13497;P13497-5;P13497-2;P13497-6	Bone morphogenetic protein 1	BMP1	111.25	10	0.552503	0.380386	3.27204	1.24763	24.6412	27.4658	26.5662	25.8255	25.0315	18	1	5	4	2	0	12
P33151;P33151-2	Cadherin-5	CDH5	87.527	6	0.436208	0.480569	3.70894	1.01795	18	27.1926	26.3915	18	24.4573	18	0	1	1	1	0	0
P62158	Calmodulin	CALM1	16.837	10	0.97088	0.178066	-1.54624	-2.07243	25.1976	26.1927	24.3566	26.061	26.5136	27.8111	2	2	2	3	3	0
Q9NZT1	Calmodulin-like protein 5	CALML5	15.892	24	0.192217	0.786992	-0.637162	-0.501494	26.4	28.5187	28.1905	28.1572	26.5563	30.3072	1	3	4	2	5	3
O43852;O43852-3;O43852-10;O43852-5;O43852-6;O43852-4;O43852-13;O43852-14;O43852-11;O43852-2	Calumenin	CALU	37.106	11	2.98609	0.0968571	3.5609	8.53857	26.3485	27.7284	26.9383	23.2112	23.5197	23.6016	2	4	4	1	1	5
P16152	Carbonyl reductase [NADPH] 1	CBR1	30.375	5	0.899269	0.227609	0.715087	1.928	25.452	26.4307	26.3086	25.7034	25.3553	24.9873	2	2	2	2	2	1
P14384	Carboxypeptidase M	CPM	50.513	0	3.97382	0.0908	-6.7243	-15.3084	18	18	18	24.1417	25.5851	24.4461	0	0	0	2	1	2
P49747;P49747-2	Cartilage oligomeric matrix protein	COMP	82.86	849	1.3574	0.114075	1.23583	2.90464	35.3877	36.6468	35.7401	34.7123	35.0249	34.3298	30	30	29	30	30	1
P31944	Caspase-14;Caspase-14 subunit p19;Caspase-14 subunit p10	CASP14	27.679	5	0.0475074	0.94657	-0.48951	-0.138712	18	18	24.7157	18	18	26.1842	0	0	1	0	2	30
P07339	Cathepsin D;Cathepsin D light chain;Cathepsin D heavy chain	CTSD	44.552	5	7.73197	0	-6.92492	-134.119	18	18	18	25.0248	24.8522	24.8977	0	0	1	1	1	2
P11717	Cation-independent mannose-6-phosphate receptor	IGF2R	274.37	56	0.196608	0.787813	0.603488	0.511561	27.9671	30.2538	29.0951	29.7074	29.2323	26.5658	5	8	6	7	5	1
Q03135;Q03135-2;P56539	Caveolin-1;Caveolin-3	CAV1;CAV3	20.471	2	5.15273	0.0585	-7.01059	-30.3344	18	18	18	24.9305	25.4449	24.6564	0	0	0	1	1	5
P16070;P16070-15;P16070-18;P16070-12;P16070-14;P16070-13;P16070-11;P16070-10;P16070-16;P16070-8;P16070-9;P16070-17;P16070-6;P16070-4;P16070-3;P16070-7;P16070-5	CD44 antigen	CD44	81.537	11	1.76876	0.116131	-2.36236	-3.93501	24.8464	26.2106	25.0778	27.5029	28.5707	27.1483	1	2	1	3	2	1
P13987	CD59 glycoprotein	CD59	14.177	5	1.60234	0.10365	-6.88465	-3.49613	18	18	23.868	27.1246	27.0075	26.3899	0	0	1	2	3	2
P60033	CD81 antigen	CD81	25.809	8	0.207836	0.777617	1.88999	0.537113	27.0428	27.8979	23.7823	29.0021	18	26.0508	1	1	1	1	1	3
O76074;O76074-2	cGMP-specific 3,5-cyclic phosphodiesterase	PDE5A	99.984	10	0.177054	0.799613	1.52816	0.466411	24.0626	27.3275	18	23.1347	23.6709	18	2	5	1	1	0	1
P36222	Chitinase-3-like protein 1	CHI3L1	42.625	39	1.95581	0.11432	-4.53613	-4.47043	23.4521	26.4782	26.3458	30.0859	30.2899	29.5087	1	3	3	9	8	0
O00299	Chloride intracellular channel protein 1	CLIC1	26.922	7	0.483731	0.445626	-3.46393	-1.11244	18	28.4008	24.4736	25.673	27.7783	27.8148	0	3	1	3	2	8
Q9Y696	Chloride intracellular channel protein 4	CLIC4	28.772	3	0.0769842	0.91028	-0.76175	-0.21874	24.1558	18	18	18	26.4411	18	1	0	0	2	1	2
Q6UVK1	Chondroitin sulfate proteoglycan 4	CSPG4	250.53	57	0.948906	0.185714	-1.8626	-2.02787	26.3444	29.0615	27.3264	29.8163	29.9811	28.5226	5	16	6	16	10	1
Q00610;Q00610-2	Clathrin heavy chain 1	CLTC	191.61	20	0.973163	0.180456	-5.25003	-2.07708	18	26.3878	24.1568	27.7655	28.7232	27.8059	0	3	1	8	6	10
P10909;P10909-4;P10909-5;P10909-2;P10909-3	Clusterin;Clusterin beta chain;Clusterin alpha chain	CLU	52.494	70	0.126637	0.860706	-0.282248	-0.345573	28.1936	30.8959	29.6978	29.6887	30.3482	29.5972	7	9	7	9	7	6
P00740;P00740-2	Coagulation factor IX;Coagulation factor IXa light chain;Coagulation factor IXa heavy chain	F9	51.778	7	4.42775	0.1144	11.0763	19.9372	28.8806	30.1214	28.227	18	18	18	1	1	1	0	0	7
P00742	Coagulation factor X;Factor X light chain;Factor X heavy chain;Activated factor Xa heavy chain	F10	54.731	35	3.40849	0.0867692	5.88772	10.9838	30.222	31.4213	30.0762	24.6077	25.2836	24.1652	5	7	6	3	2	0
P00488	Coagulation factor XIII A chain	F13A1	83.266	17	0.980021	0.176459	1.06205	2.09104	28.4105	29.9649	28.5289	27.7369	27.9292	28.0521	2	3	2	3	3	2
P35606;P35606-2	Coatomer subunit beta	COPB2	102.49	1	3.30425	0.0874074	-6.56435	-10.326	18	18	18	23.5323	25.7235	24.4373	0	0	0	2	2	3
P23528	Cofilin-1	CFL1	18.502	15	0.205538	0.774851	0.209982	0.531903	26.5888	27.6978	27.5189	27.2775	27.2266	26.6714	3	4	3	3	2	2
Q76M96;Q76M96-2	Coiled-coil domain-containing protein 80	CCDC80	108.17	27	0.848765	0.24534	1.19139	1.82739	28.5291	29.7518	28.1199	28.2322	27.8098	26.7846	8	10	5	7	3	2
P02452	Collagen alpha-1(I) chain	COL1A1	138.94	1092	1.67031	0.112348	1.3	3.67142	36.7106	37.5505	36.7883	35.9771	35.9175	35.2548	33	42	32	23	22	3
P02461;P02461-2	Collagen alpha-1(III) chain	COL3A1	138.56	396	1.554	0.10681	-1.08188	-3.37456	34.2064	35.1812	34.5973	35.7242	36.0128	35.4935	10	12	9	9	9	22
P02462;P02462-2	Collagen alpha-1(IV) chain;Arresten	COL4A1	160.61	29	1.37679	0.115059	0.533868	2.94937	29.7176	29.2258	29.651	29.0705	29.1133	28.8091	3	2	2	3	3	9
P20849-3;P20849	Collagen alpha-1(IX) chain	COL9A1	35.509	10	0.385234	0.576817	0.967145	0.915182	25.9143	27.9548	26.6023	25.7234	27.4264	24.4201	2	2	2	2	1	3
P20908	Collagen alpha-1(V) chain	COL5A1	183.56	56	0.570079	0.369328	0.638774	1.282	29.5808	31.0007	30.4816	29.7969	30.148	29.202	6	10	10	7	8	1
P12109	Collagen alpha-1(VI) chain	COL6A1	108.53	440	1.77527	0.118067	-1.81993	-3.95287	33.2159	34.6131	33.5747	35.7249	35.8877	35.251	29	33	26	33	32	8
Q02388;Q02388-2	Collagen alpha-1(VII) chain	COL7A1	295.22	98	0.472716	0.457493	-0.617881	-1.09063	29.0813	30.7139	29.7672	30.9075	30.6399	29.8687	11	20	15	16	16	32
P27658	Collagen alpha-1(VIII) chain;Vastatin	COL8A1	73.363	12	1.48157	0.111824	6.53185	3.19705	27.4037	29.1942	27.8847	24.7802	18	22.1069	2	5	4	0	1	16
Q03692	Collagen alpha-1(X) chain	COL10A1	66.157	5	0.314795	0.660117	2.33193	0.769721	25.5521	26.9797	26.4636	27.1174	18	26.8822	1	1	1	0	1	1
P12107;P12107-2;P12107-4;P12107-3	Collagen alpha-1(XI) chain	COL11A1	181.06	15	0.00638205	0.990251	-0.0140362	-0.0194519	26.2003	27.6506	26.7577	27.2219	27.6845	25.7444	2	4	3	5	1	1
Q99715;Q99715-4;Q99715-2	Collagen alpha-1(XII) chain	COL12A1	333.14	481	1.02553	0.16507	-1.1543	-2.18429	31.4248	33.1251	32.7144	33.6684	33.7396	33.3192	61	82	79	88	86	1
Q07092;Q07092-2	Collagen alpha-1(XVI) chain	COL16A1	157.75	10	0.227392	0.764728	0.424489	0.581023	24.0913	26.309	26.2125	24.918	25.2504	25.1709	1	3	3	2	2	86
P08123	Collagen alpha-2(I) chain	COL1A2	129.31	1003	1.52275	0.108184	1.25497	3.29732	36.7379	37.7126	36.8107	36.0273	36.068	35.401	37	47	38	26	26	2
P08572	Collagen alpha-2(IV) chain;Canstatin	COL4A2	167.55	48	0.910381	0.222022	0.859304	1.95027	28.7085	30.198	29.3913	28.7588	28.5056	28.4554	5	7	6	5	7	26
P05997	Collagen alpha-2(V) chain	COL5A2	144.91	65	0.465248	0.459114	0.630344	1.07582	29.5987	31.1174	30.053	30.0212	29.9809	28.876	7	10	8	9	6	7
P12110;P12110-3	Collagen alpha-2(VI) chain	COL6A2	108.58	308	1.61253	0.104974	-1.34861	-3.52206	32.3068	33.5987	32.7558	34.2921	34.293	34.1221	3	4	4	4	5	6
P12111;P12111-2;P12111-4	Collagen alpha-3(VI) chain	COL6A3	343.67	1449	1.64577	0.106324	-1.32624	-3.60753	35.0929	36.2018	35.6858	37.1402	37.192	36.627	104	129	124	130	135	5
Q96CG8;Q96CG8-3;Q96CG8-2	Collagen triple helix repeat-containing protein 1	CTHRC1	26.224	16	0.582956	0.362403	-0.6944	-1.30714	28.9398	28.986	29.6026	30.2035	30.4956	28.9125	4	4	2	3	2	135
Q9BXJ1;Q9BXJ1-2	Complement C1q tumor necrosis factor-related protein 1	C1QTNF1	31.742	1	4.17477	0.078	-6.60365	-17.2109	18	18	18	24.5206	25.3058	23.9845	0	0	0	1	1	2
Q9BXJ4;Q9BXJ4-3;Q9BXJ4-2	Complement C1q tumor necrosis factor-related protein 3	C1QTNF3	26.994	10	0.888442	0.231419	2.01327	1.90636	29.2863	29.856	28.411	28.0531	28.2244	25.2359	3	3	3	3	1	1
P00736	Complement C1r subcomponent;Complement C1r subcomponent heavy chain;Complement C1r subcomponent light chain	C1R	80.118	418	0.937103	0.188897	-1.04735	-2.00403	32.3293	33.5813	32.8356	34.3803	34.2943	33.2136	25	30	31	36	33	1
P09871	Complement C1s subcomponent;Complement C1s subcomponent heavy chain;Complement C1s subcomponent light chain	C1S	76.684	188	1.44733	0.111832	-1.40348	-3.11496	30.4707	31.7751	31.2425	32.6868	32.9159	32.0961	15	21	20	23	19	33
P01024	Complement C3;Complement C3 beta chain;Complement C3 alpha chain;C3a anaphylatoxin;Acylation stimulating protein;Complement C3b alpha chain;Complement C3c alpha chain fragment 1;Complement C3dg fragment;Complement C3g fragment;Complement C3d fragment;Complement C3f fragment;Complement C3c alpha chain fragment 2	C3	187.15	1215	0.412504	0.552871	-0.454435	-0.970375	35.0296	36.2444	35.1471	36.0956	36.2779	35.4108	86	100	91	96	94	19
P0C0L5;P0C0L4;P0C0L4-2	Complement C4-B;Complement C4 beta chain;Complement C4-B alpha chain;C4a anaphylatoxin;C4b-B;C4d-B;Complement C4 gamma chain;Complement C4-A;Complement C4 beta chain;Complement C4-A alpha chain;C4a anaphylatoxin;C4b-A;C4d-A;Complement C4 gamma chain	C4B;C4A	192.75	41	1.14338	0.138781	0.852008	2.43128	32.1389	32.8938	32.7433	31.8923	32.1012	31.2264	2	2	1	2	2	94
P07358	Complement component C8 beta chain	C8B	67.046	11	0.0437288	0.952848	0.0906448	0.128151	26.7756	28.7139	26.6053	27.1673	26.981	27.6745	1	2	2	2	2	2
P08603	Complement factor H	CFH	139.09	675	0.1229	0.864615	-0.139638	-0.336326	33.8837	35.1461	34.2677	34.7486	34.7578	34.21	54	59	55	59	55	2
Q9BXR6	Complement factor H-related protein 5	CFHR5	64.419	38	0.681525	0.316879	-0.335126	-1.4992	30.2771	30.7321	30.9376	31.028	31.147	30.7771	1	1	1	1	1	55
P29279;P29279-2	Connective tissue growth factor	CTGF	38.091	10	1.12422	0.139786	1.50268	2.39054	27.2275	29.1243	28.2618	27.0586	26.957	26.0899	4	9	8	3	3	1
Q12860;Q12860-3;Q12860-2	Contactin-1	CNTN1	113.32	4	0.0515353	0.941424	-0.277092	-0.14989	20.5323	22.4618	18	21.5356	22.2897	18	1	1	0	1	0	3
Q9ULV4;Q9ULV4-2;Q9ULV4-3	Coronin-1C	CORO1C	53.248	20	0.266032	0.72945	-0.676972	-0.665814	26.1327	28.7474	26.5982	28.4622	28.4521	26.5949	2	5	2	5	2	0
Q9Y240	C-type lectin domain family 11 member A	CLEC11A	35.694	66	0.259556	0.735876	0.49202	0.651769	29.7287	30.1441	29.7231	30.2804	29.9366	27.9028	7	9	11	11	5	2
Q9UBG0	C-type mannose receptor 2	MRC2	166.67	125	0.421509	0.544927	0.527589	0.98849	30.6391	31.8829	30.4724	30.7299	30.7992	29.8825	12	15	13	17	13	5
Q86VP6;Q86VP6-2	Cullin-associated NEDD8-dissociated protein 1	CAND1	136.37	9	1.89907	0.114255	6.98389	4.30294	25.6316	27.7631	26.0099	22.453	18	18	2	5	4	0	0	13
P42830	C-X-C motif chemokine 5;ENA-78(8-78);ENA-78(9-78)	CXCL5	11.972	8	0.80661	0.264221	-4.80502	-1.74406	24.6407	27.1288	18	28.1443	28.724	27.3163	1	3	0	3	3	0
P80162	C-X-C motif chemokine 6;Small-inducible cytokine B6, N-processed variant 1;Small-inducible cytokine B6, N-processed variant 2;Small-inducible cytokine B6, N-processed variant 3	CXCL6	11.897	26	2.2301	0.0982857	-3.72953	-5.34963	25.5085	27.357	26.8174	30.5943	30.8352	29.4419	2	3	3	5	5	3
O75462	Cytokine receptor-like factor 1	CRLF1	46.301	4	0.994289	0.170884	4.47706	2.12016	24.105	25.1275	24.4697	18	24.2711	18	1	1	1	1	0	5
P21399	Cytoplasmic aconitate hydratase	ACO1	98.398	4	0.929928	0.203651	5.69406	1.98956	27.0492	27.7787	24.1847	25.9303	18	18	3	2	1	0	0	0
Q14204	Cytoplasmic dynein 1 heavy chain 1	DYNC1H1	532.4	12	0.510416	0.414885	-3.2167	-1.16507	18	26.3921	25.8391	25.9173	27.6602	26.3038	0	4	2	6	4	0
O75891;O75891-2;O75891-3	Cytosolic 10-formyltetrahydrofolate dehydrogenase	ALDH1L1	98.828	9	1.34954	0.114185	2.63192	-2.88978	26.2583	27.4837	26.1536	24.6731	24.9311	22.3956	4	4	3	2	1	4
P07585;P07585-2	Decorin	DCN	39.746	203	0.808903	0.265556	-0.830021	-1.74858	33.1968	34.4376	33.2879	34.7167	34.7382	33.9575	12	17	12	18	15	1
Q9UGM3;Q9UGM3-9;Q9UGM3-4;Q9UGM3-8;Q9UGM3-2;Q9UGM3-5;Q9UGM3-3;Q9UGM3-7;Q9UGM3-6	Deleted in malignant brain tumors 1 protein	DMBT1	260.73	28	0.722934	0.292502	1.43576	1.57997	29.4141	30.8869	28.5781	28.8231	28.7748	26.9739	2	2	2	2	2	15
P81605	Dermcidin;Survival-promoting peptide;DCD-1	DCD	11.284	25	0.758308	0.280346	1.18542	1.64917	29.028	29.8321	28.3309	28.6871	26.7703	28.1774	1	1	1	1	1	2
Q02413	Desmoglein-1	DSG1	113.75	26	1.30804	0.121418	-1.87123	-2.79225	26.7489	28.5817	26.4955	29.3468	29.1926	28.9005	4	4	3	3	6	1
Q16555;Q16555-2	Dihydropyrimidinase-related protein 2	DPYSL2	62.293	17	0.928907	0.204276	-1.83049	-1.98751	24.8365	27.7016	25.3983	27.2452	28.0578	28.125	1	7	2	7	6	6
O00429;O00429-4;O00429-5;O00429-3;O00429-2;O00429-8;O00429-6;O00429-7	Dynamin-1-like protein	DNM1L	81.876	2	0.317899	0.657431	2.26145	0.776237	23.9318	24.7962	18	18	23.9437	18	1	2	0	1	0	4
Q93070	Ecto-ADP-ribosyltransferase 4	ART4	35.877	3	5.78985	0.076	-7.28084	-43.8152	18	18	18	25.2949	25.5614	24.9862	0	0	0	1	1	6
Q13822;Q13822-3;Q13822-2	Ectonucleotide pyrophosphatase/phosphodiesterase family member 2	ENPP2	98.993	5	0.27267	0.726281	-0.59086	-0.680147	23.854	25.5479	24.5014	25.0799	26.5298	24.066	1	1	1	1	1	0
Q12805;Q12805-2;Q12805-4;Q12805-3;Q12805-5	EGF-containing fibulin-like extracellular matrix protein 1	EFEMP1	54.64	131	0.069144	0.919589	0.132806	0.19784	30.8791	32.7536	31.4495	31.8459	32.0253	30.8125	11	15	14	14	12	1
O95967	EGF-containing fibulin-like extracellular matrix protein 2	EFEMP2	49.405	77	0.00693801	0.993307	-0.00992012	-0.0211332	29.8687	31.0347	29.9936	30.5141	30.675	29.7377	10	11	12	10	11	1
O43854;O43854-2	EGF-like repeat and discoidin I-like domain-containing protein 3	EDIL3	53.764	6	0.0241704	0.965683	-0.244693	-0.0722571	24.0316	25.4824	18	23.8047	26.4434	18	1	4	0	3	0	12
Q9NZN3	EH domain-containing protein 3	EHD3	60.886	13	1.62161	0.105195	2.51056	3.5453	27.1528	28.6278	27.6744	26.2388	25.3853	24.2993	3	3	3	0	1	11
P68104;Q5VTE0;P68104-2	Elongation factor 1-alpha 1;Putative elongation factor 1-alpha-like 3	EEF1A1;EEF1A1P5	50.14	38	0.714716	0.302296	-1.60403	-1.56393	25.8201	29.2891	27.3053	29.0383	29.4487	28.7396	3	5	5	7	5	0
P26641;P26641-2	Elongation factor 1-gamma	EEF1G	50.118	2	0.619096	0.345858	-3.01406	-1.3776	18	24.42	24.6498	25.3627	25.7103	25.0391	0	1	1	1	1	1
P13639	Elongation factor 2	EEF2	95.337	46	0.328677	0.643226	-0.725131	-0.798774	26.0834	28.9621	28.1744	28.4964	28.9578	27.9411	5	10	10	9	8	5
Q9Y6C2	EMILIN-1	EMILIN1	106.67	64	1.37581	0.115068	-2.13236	-2.94709	27.723	30.0283	28.2648	30.8948	31.0931	30.4253	9	17	8	20	16	1
P14625	Endoplasmin	HSP90B1	92.468	6	3.4996	0.0843333	8.09082	11.5911	25.449	27.4854	25.3381	18	18	18	2	5	2	0	0	8
P60842;P60842-2	Eukaryotic initiation factor 4A-I	EIF4A1	46.153	9	0.548112	0.381938	0.677651	1.23904	26.0906	27.8133	26.6048	25.7697	26.396	26.3101	1	1	0	2	1	16
Q16394	Exostosin-1	EXT1	86.254	3	0.104999	0.887084	-0.120521	-0.291393	24.1679	25.4321	25.0628	25.243	25.1126	24.6687	1	1	1	1	1	0
Q93063;Q93063-2;Q93063-3	Exostosin-2	EXT2	82.254	15	0.131046	0.85656	-0.448812	-0.356426	23.2256	26.457	24.7469	26.2505	25.9482	23.5772	1	3	1	2	1	1
O14980	Exportin-1	XPO1	123.38	7	0.385833	0.577652	-2.77156	-0.9164	18	23.7395	18	25.0364	25.0178	18	0	2	1	1	1	1
O94769;O94769-2	Extracellular matrix protein 2	ECM2	79.788	5	2.31711	0.0900488	5.49145	5.65506	23.4819	25.1782	21.8143	18	18	18	1	2	2	0	0	1
Q16658	Fascin	FSCN1	54.529	4	0.731151	0.288	-3.88379	-1.59603	18	25.2055	18	23.6328	24.2403	24.9838	0	1	0	1	2	1
Q86UX7;Q86UX7-2	Fermitin family homolog 3	FERMT3	75.952	25	1.28706	0.117948	1.28028	2.74509	28.2262	28.8474	27.8525	27.4459	27.3386	26.3008	5	9	6	3	3	0
P02794	Ferritin heavy chain	FTH1	21.225	11	2.41971	0.0993333	-1.9635	-6.03336	25.5029	26.5861	26.0797	27.8416	28.123	28.0945	1	1	2	2	4	2
P02792	Ferritin light chain	FTL	20.019	7	5.86835	0.114	-8.90281	-45.8438	18	18	18	26.5552	27.2266	26.9266	0	0	0	1	2	3
P35555	Fibrillin-1	FBN1	312.24	383	0.0736832	0.913957	-0.104179	-0.209973	32.5933	34.0619	33.1028	33.5816	33.6247	32.8642	41	58	46	54	48	4
P35556;P35556-2	Fibrillin-2	FBN2	314.77	321	0.561426	0.372078	0.597808	1.26509	32.6262	33.9027	32.9538	32.8594	32.8207	32.0093	49	62	49	49	38	2
P02679;P02679-2	Fibrinogen gamma chain	FGG	51.511	2	0.559879	0.374397	4.471	1.26206	29.6451	29.1097	29.6974	18	29.3301	27.7091	1	1	1	1	1	48
Q06828	Fibromodulin	FMOD	43.178	2	0.513166	0.414842	2.50696	1.17048	23.707	25.6215	24.1125	18	24.9106	23.0096	1	2	1	1	1	38
P02751;P02751-3;P02751-8;P02751-14;P02751-17;P02751-15;P02751-9;P02751-7;P02751-11;P02751-10;P02751-6;P02751-5;P02751-13;P02751-12;P02751-4	Fibronectin;Anastellin;Ugl-Y1;Ugl-Y2;Ugl-Y3	FN1	262.62	5025	1.57481	0.102537	-1.08514	-3.42657	38.5225	39.4476	38.8036	40.1385	40.1974	39.6934	131	146	138	159	162	1
P23142-4;P23142-2;P23142-3	Fibulin-1	FBLN1	74.433	104	0.818549	0.263795	-1.12441	-1.76761	31.0477	32.9918	31.5382	32.9901	33.4183	32.5425	5	7	6	7	8	1
P98095;P98095-2	Fibulin-2	FBLN2	126.57	10	0.512959	0.411746	-1.51028	-1.17007	22.5973	26.4957	24.3864	25.0621	27.1992	25.749	1	4	2	5	3	162
Q9UBX5	Fibulin-5	FBLN5	50.18	43	0.219989	0.75896	0.367301	0.564484	28.5131	29.9839	28.1527	28.595	29.0459	27.9068	7	10	8	10	6	8
P21333;P21333-2	Filamin-A	FLNA	280.74	485	0.239789	0.755635	-0.242456	-0.608496	32.4457	33.5715	32.7092	33.0529	33.5502	32.8507	53	63	56	73	67	3
O75369;O75369-2;O75369-9;O75369-8;O75369-6;O75369-3;O75369-5;O75369-4;O75369-7	Filamin-B	FLNB	278.16	31	1.2284	0.131145	-2.39926	-2.61512	23.7747	26.8548	25.436	27.3109	28.0073	27.9452	1	4	4	7	7	6
Q8TAL6	Fin bud initiation factor homolog	FIBIN	24.273	1	0.750878	0.282171	-3.86243	-1.63462	18	25.0663	18	23.8436	24.431	24.379	0	1	0	1	1	67
Q12841	Follistatin-related protein 1	FSTL1	34.985	16	0.19255	0.788464	-0.406329	-0.50226	25.7804	26.8439	26.0834	27.3576	27.4157	25.1534	2	2	2	3	2	7
P51570;P51570-2	Galactokinase	GALK1	42.272	1	3.84639	0.0789565	7.03597	14.2097	24.8347	25.9764	24.2969	18	18	18	1	1	1	0	0	1
P09382	Galectin-1	LGALS1	14.716	19	1.71662	0.116125	-8.99199	-3.79395	18	25.0541	18	29.4466	29.799	28.7845	0	2	0	5	3	2
Q08380	Galectin-3-binding protein	LGALS3BP	65.33	15	1.79668	0.120138	-3.00776	-4.01196	24.5818	25.922	24.858	28.7358	28.7779	26.8714	2	2	1	6	3	0
Q3ZCW2	Galectin-related protein	LGALSL	18.986	10	0.868439	0.239577	1.46679	1.86648	25.7902	26.9669	26.2723	26.0094	25.0446	23.575	3	3	3	2	1	3
P06396-2;P06396;P06396-4;P06396-3	Gelsolin	GSN	80.64	6	0.44623	0.471748	-2.17949	-1.03797	23.2727	24.9566	18	24.0678	24.181	24.519	1	1	0	1	1	3
O60763;O60763-2	General vesicular transport factor p115	USO1	107.89	4	0.472619	0.455841	2.97817	1.09044	25.9179	27.2536	25.8736	18	26.4208	25.6898	3	3	1	1	1	1
P07093-2;P07093-3	Glia-derived nexin	SERPINE2	44	143	1.66498	0.109183	-1.94839	-3.65749	30.6104	32.0149	30.9398	33.4711	33.4471	32.492	2	2	2	2	2	1
P22352	Glutathione peroxidase 3	GPX3	25.552	6	0.486594	0.444779	2.78463	1.11809	25.6258	25.803	25.8452	25.2506	25.6694	18	1	1	1	1	1	1
P04406;P04406-2	Glyceraldehyde-3-phosphate dehydrogenase	GAPDH	36.053	79	1.35093	0.114093	-0.860175	-2.88978	29.4175	30.0793	29.4387	30.1161	30.8035	30.5965	7	10	8	12	11	1
P11216	Glycogen phosphorylase, brain form	PYGB	96.695	12	0.380626	0.581765	-2.80163	-0.905802	18	27.8308	26.5323	26.8676	27.3692	26.5312	0	1	1	2	3	1
P06737;P06737-2	Glycogen phosphorylase, liver form	PYGL	97.147	23	0.103739	0.88742	0.213943	0.288189	26.0077	28.3441	28.0742	27.1608	27.422	27.2014	3	4	2	3	2	11
P35052	Glypican-1;Secreted glypican-1	GPC1	61.68	3	0.0984683	0.889976	0.918638	0.274723	24.2307	26.5378	18	25.4251	22.5875	18	1	3	0	1	0	3
O60565;O60565-2;Q9H772	Gremlin-1;Gremlin-2	GREM1;GREM2	20.697	13	0.5861	0.360583	-0.718823	-1.31327	24.9949	26.5296	26.062	26.7127	27.0318	25.9984	1	1	1	1	1	2
Q14393-3;Q14393-2;Q14393;Q14393-5;Q14393-4	Growth arrest-specific protein 6	GAS6	68.255	49	1.94587	0.112154	3.06868	4.44074	29.7309	30.7753	29.3134	27.4532	27.3621	25.7982	10	12	10	5	3	0
Q6KF10	Growth/differentiation factor 6	GDF6	50.661	3	1.07613	0.150235	-3.88655	-2.28932	18	22.9327	22.7314	25.4834	25.7849	24.0554	0	1	1	2	1	1
P09341	Growth-regulated alpha protein;GRO-alpha(4-73);GRO-alpha(5-73);GRO-alpha(6-73)	CXCL1	11.301	9	0.706948	0.3021	-1.86131	-1.54877	25.8859	28.7341	24.7772	28.6014	28.5214	27.8583	2	3	1	3	3	3
P62826	GTP-binding nuclear protein Ran	RAN	24.423	11	0.743427	0.283943	4.08727	1.62003	26.3046	28.0471	26.5586	25.8971	24.7514	18	3	4	3	1	0	1
P62879	Guanine nucleotide-binding protein G(I)/G(S)/G(T) subunit beta-2	GNB2	37.331	4	0.931065	0.202722	-6.10515	-1.99185	18	18	18	18	27.6364	26.6791	0	0	0	3	2	3
P11142;P11142-2	Heat shock cognate 71 kDa protein	HSPA8	70.897	80	0.566204	0.371024	0.542851	1.27442	29.5251	30.7207	29.9811	29.3561	30.0172	29.2251	6	10	7	9	8	0
P04792	Heat shock protein beta-1	HSPB1	22.782	5	0.135876	0.851178	-0.342667	-0.368249	24.6855	27.2237	24.3936	25.4271	26.2399	25.6638	1	3	1	2	1	2
P07900;P07900-2	Heat shock protein HSP 90-alpha	HSP90AA1	84.659	85	1.30608	0.121369	8.03309	2.78781	31.325	32.8947	30.4755	18	26.9693	25.6266	12	16	8	1	0	8
P08238	Heat shock protein HSP 90-beta	HSP90AB1	83.263	37	0.912286	0.223888	6.40663	1.95409	30.5202	31.4142	30.3259	18	26.217	28.8235	6	8	7	2	1	1
Q96RW7;Q96RW7-2	Hemicentin-1	HMCN1	613.38	35	0.347528	0.621273	0.36934	0.837902	27.7418	28.8495	28.2947	27.8087	28.5002	27.4691	8	11	9	10	6	0
Q8NDA2;Q8NDA2-4;Q8NDA2-2	Hemicentin-2	HMCN2	541.97	7	0.70879	0.302192	0.499126	1.55236	27.9174	28.4413	27.9727	27.5901	28.0983	27.1455	1	3	4	4	4	1
Q9NYD6	Homeobox protein Hox-C10	HOXC10	38.072	9	0.782664	0.275443	-3.35574	-1.69695	32.1252	26.6051	32.8028	34.2341	33.9545	33.4117	1	1	1	1	1	6
Q93099	Homogentisate 1,2-dioxygenase	HGD	49.963	15	0.714094	0.301382	1.44284	1.56271	26.1864	28.6773	27.2996	26.8363	26.1353	24.8633	3	5	3	3	2	4
P01591	Immunoglobulin J chain	IGJ	18.098	7	0.517257	0.408377	1.35992	1.17852	27.3956	29.483	25.7181	26.8011	26.2327	25.4832	1	1	1	1	1	1
O14498	Immunoglobulin superfamily containing leucine-rich repeat protein	ISLR	45.997	3	0.708284	0.301436	-4.02512	-1.55138	18	25.6134	18	25.6257	24.195	23.8681	0	2	0	1	1	2
Q14974;Q14974-2	Importin subunit beta-1	KPNB1	97.169	4	0.660335	0.324769	-3.57086	-1.45792	23.899	25.8486	18	24.8468	26.9361	26.6773	1	1	0	2	1	1
Q6UXH9;Q6UXH9-2	Inactive serine protease PAMR1	PAMR1	80.198	6	4.13528	0.0738947	-8.36884	-16.8196	18	18	18	27.3433	25.707	26.0562	0	0	0	1	2	1
P01344;P01344-3	Insulin-like growth factor II;Insulin-like growth factor II;Insulin-like growth factor II Ala-25 Del;Preptin	IGF2	20.14	31	0.232921	0.764679	0.590708	0.593309	27.8269	30.649	28.9664	28.9842	29.2491	27.4368	1	1	1	1	0	1
P18065	Insulin-like growth factor-binding protein 2	IGFBP2	34.814	15	1.40379	0.116286	-2.23823	-3.0122	25.5645	27.6062	25.2598	28.2005	28.4096	28.5351	2	5	2	5	4	2
P17936;P17936-2	Insulin-like growth factor-binding protein 3	IGFBP3	31.674	16	1.29711	0.119221	2.04578	2.76762	27.0001	29.3633	28.1589	26.0351	26.6611	25.6888	2	4	3	3	2	0
P22692;P22692-2	Insulin-like growth factor-binding protein 4	IGFBP4	27.934	6	1.09466	0.14806	-6.29332	-2.32815	18	26.006	18	26.6333	27.8153	26.4374	0	3	0	3	3	4
Q16270;Q16270-2	Insulin-like growth factor-binding protein 7	IGFBP7	29.13	8	0.667624	0.32354	3.20711	1.47211	24.7048	26.3695	25.2819	18	24.4628	24.2721	1	2	1	1	1	2
P06756;P06756-3;P06756-2	Integrin alpha-V;Integrin alpha-V heavy chain;Integrin alpha-V light chain	ITGAV	116.04	3	1.44463	0.111875	-4.86032	-3.10853	18	22.6723	18	24.3832	24.672	24.1981	0	1	0	1	1	3
P05556;P05556-5;P05556-2;P05556-4;P05556-3	Integrin beta-1	ITGB1	88.414	8	0.644607	0.330781	-3.61997	-1.42728	23.1382	26.7339	18	26.3177	26.3666	26.0478	1	3	0	2	2	1
O95965;O95965-3;O95965-2	Integrin beta-like protein 1	ITGBL1	53.921	35	0.768312	0.278854	-1.1669	-1.66878	27.9626	30.1405	28.9971	30.5084	30.5031	29.5893	3	8	5	7	5	1
Q13418;Q13418-2;Q13418-3	Integrin-linked protein kinase	ILK	51.419	28	1.47518	0.109362	2.69209	3.18164	27.3633	29.2118	28.2055	26.8188	25.2863	24.5992	4	9	10	3	1	2
Q7Z2Y8	Interferon-induced very large GTPase 1	GVINP1	279.04	2	2.72823	0.101548	-1.10507	-7.30279	25.0528	25.3379	25.179	26.2739	26.5245	26.0865	1	1	1	1	1	5
Q8IYT4;Q8IYT4-2	Katanin p60 ATPase-containing subunit A-like 2	KATNAL2	61.252	2	4.56379	0.127111	-6.87597	-21.5743	18	18	18	25.1982	25.1911	24.2386	0	0	0	1	1	1
Q08431;Q08431-2;Q08431-3	Lactadherin;Lactadherin short form;Medin	MFGE8	43.122	98	0.655188	0.328626	0.891843	1.44789	30.4657	31.2936	30.073	30.0817	30.3446	28.7305	13	13	12	12	8	1
P25391	Laminin subunit alpha-1	LAMA1	337.08	18	2.16323	0.0942222	-1.9469	-5.124	25.0576	26.0297	25.0192	26.9911	27.3164	27.6398	2	3	2	4	3	1
P24043	Laminin subunit alpha-2	LAMA2	343.9	577	1.47793	0.110609	-1.9439	-3.18827	31.3125	33.0504	31.6055	34.2052	34.2381	33.3568	50	75	52	93	85	8
Q16787;Q16787-3	Laminin subunit alpha-3	LAMA3	366.65	18	0.450913	0.470601	1.1728	1.04731	27.4994	27.8113	27.8244	27.5525	27.7518	24.3123	3	4	2	1	1	3
Q16363;Q16363-2	Laminin subunit alpha-4	LAMA4	202.52	222	1.65065	0.109278	-1.77034	-3.62018	30.5604	31.8353	30.7336	32.9743	33.2019	32.2641	25	33	19	45	35	85
P07942	Laminin subunit beta-1	LAMB1	198.04	403	1.90043	0.114222	-2.22528	-4.30689	31.2817	32.4902	31.4418	34.3378	34.2904	33.2614	36	49	34	60	54	1
P55268	Laminin subunit beta-2	LAMB2	195.98	217	0.354442	0.611672	-0.551895	-0.852165	29.8546	31.5435	30.5405	31.81	31.3981	30.3862	24	36	29	33	29	35
P11047	Laminin subunit gamma-1	LAMC1	177.6	434	1.689	0.117455	-1.68271	-3.72057	31.9016	33.2976	32.5022	34.3422	34.5455	33.8618	42	52	44	59	57	54
Q14766;Q14766-2;Q14766-5;Q14766-4;Q14766-3	Latent-transforming growth factor beta-binding protein 1	LTBP1	186.79	106	1.10184	0.145444	-1.73696	-2.34324	28.5186	30.5352	28.9258	31.3009	31.6295	30.2599	6	16	8	20	12	29
Q14767	Latent-transforming growth factor beta-binding protein 2	LTBP2	195.05	126	0.259254	0.734344	-0.405987	-0.651114	30.8044	32.3611	31.0416	32.2996	32.0937	31.0318	16	19	16	17	18	57
Q8N2S1;Q8N2S1-2;Q8N2S1-3	Latent-transforming growth factor beta-binding protein 4	LTBP4	173.43	70	0.0569422	0.937381	0.139311	0.164769	29.2682	31.0693	28.9513	29.8671	30.3936	28.6102	11	14	11	11	9	12
P48059;P48059-5;P48059-4;P48059-2;P48059-3;Q7Z4I7;Q7Z4I7-2;Q7Z4I7-4;Q7Z4I7-3;Q7Z4I7-5	LIM and senescent cell antigen-like-containing domain protein 1;LIM and senescent cell antigen-like-containing domain protein 2	LIMS1;LIMS2	37.251	4	1.15385	0.138254	4.88671	2.45363	24.8795	25.6293	23.9445	18	23.7932	18	1	2	1	1	0	18
P18428	Lipopolysaccharide-binding protein	LBP	53.383	4	0.207662	0.775822	-0.249408	-0.536719	23.7143	24.8541	23.937	24.538	24.8793	23.8362	1	1	1	1	1	9
P00338-3;P00338;P00338-5;P00338-2;P00338-4	L-lactate dehydrogenase A chain	LDHA	39.837	18	1.21309	0.132633	-0.689847	-2.58162	27.3116	27.7074	27.4654	28.238	28.573	27.7429	3	4	3	4	5	0
P07195	L-lactate dehydrogenase B chain	LDHB	36.638	8	1.36223	0.113981	2.32883	2.91573	25.9125	28.3937	26.6378	24.0456	25.0557	24.8562	2	3	2	1	1	1
P51884	Lumican	LUM	38.429	4	1.37877	0.11736	-5.88305	-2.95393	18	23.8411	18	26.4083	26.0663	25.0156	0	1	0	1	1	5
O00754;O00754-2	Lysosomal alpha-mannosidase;Lysosomal alpha-mannosidase A peptide;Lysosomal alpha-mannosidase B peptide;Lysosomal alpha-mannosidase C peptide;Lysosomal alpha-mannosidase D peptide;Lysosomal alpha-mannosidase E peptide	MAN2B1	113.74	22	0.0362182	0.954207	-0.120545	-0.106938	26.187	28.5859	27.7377	28.5492	28.4616	25.8614	3	4	3	4	2	1
P61626	Lysozyme C	LYZ	16.537	13	1.0452	0.159745	-5.27766	-2.22494	25.4803	23.4247	18	27.0187	29.1671	26.5521	1	1	0	5	3	1
Q08397	Lysyl oxidase homolog 1	LOXL1	63.109	4	0.541596	0.385287	2.88526	1.22628	24.9033	25.3171	26.2996	24.6578	25.2065	18	2	2	3	1	0	2
Q9Y4K0	Lysyl oxidase homolog 2	LOXL2	86.724	3	0.030009	0.9562	-0.341685	-0.0891673	18	26.3307	25.3239	25.902	26.7777	18	0	2	2	2	0	3
P58215;P58215-3	Lysyl oxidase homolog 3	LOXL3	83.166	5	0.449036	0.471662	-2.77891	-1.04357	18	26.3213	25.5847	26.2849	26.1304	25.8275	0	4	1	2	1	0
P22897;P22897-2	Macrophage mannose receptor 1	MRC1	166.01	2	0.588898	0.362514	2.71424	1.31873	23.4011	26.0207	24.1493	23.6505	23.7779	18	1	2	1	1	0	0
Q7Z304	MAM domain-containing protein 2	MAMDC2	77.555	13	1.22381	0.131017	-6.29982	-2.60507	18	25.0985	18	26.3766	27.6387	25.9827	0	1	0	6	2	1
P48740-2;P48740-4;P48740;P48740-3	Mannan-binding lectin serine protease 1;Mannan-binding lectin serine protease 1 heavy chain;Mannan-binding lectin serine protease 1 light chain	MASP1	81.859	30	1.15009	0.137984	1.3086	2.44559	28.7598	30.2405	29.0503	28.3193	28.3335	27.472	4	6	5	3	5	0
O00187	Mannan-binding lectin serine protease 2;Mannan-binding lectin serine protease 2 A chain;Mannan-binding lectin serine protease 2 B chain	MASP2	75.702	8	0.393827	0.570255	0.400477	0.932631	26.6022	27.8523	27.1433	26.8977	27.1401	26.3584	2	3	2	2	2	2
P08493;P08493-2	Matrix Gla protein	MGP	12.353	4	1.02261	0.165594	5.15833	2.17828	25.7688	29.2332	26.9294	23.343	18	25.1134	1	2	2	0	1	5
P01033	Metalloproteinase inhibitor 1	TIMP1	23.171	26	0.931889	0.202467	-1.38193	-1.99352	26.4001	28.4496	27.4035	29.3681	28.9014	28.1294	3	5	4	4	4	2
P16035	Metalloproteinase inhibitor 2	TIMP2	24.399	31	0.738189	0.284755	-1.22026	-1.60979	28.3854	30.2775	28.7544	31.1447	30.4719	29.4615	4	5	3	3	4	1
P55001;P55001-3;P55001-2	Microfibrillar-associated protein 2	MFAP2	20.825	1	5.71005	0.057	-6.50928	-41.8445	18	18	18	24.7726	24.5212	24.2341	0	0	0	1	1	4
Q15555;Q15555-4;Q15555-5;Q15555-3	Microtubule-associated protein RP/EB family member 2	MAPRE2	37.031	1	3.90775	0.0825455	7.39501	14.7288	24.3909	25.886	25.9081	18	18	18	1	1	1	0	0	4
P20774	Mimecan	OGN	33.922	14	0.258577	0.732798	0.458425	0.649641	26.6745	26.846	26.6466	27.3299	26.5248	24.9372	3	3	3	3	2	1
P26038;P15311;P35241;P35241-5;P35241-4	Moesin;Ezrin;Radixin	MSN;EZR;RDX	67.819	10	0.208623	0.782984	-0.630436	-0.538893	25.3617	27.541	24.4248	27.0606	27.1874	24.9708	3	4	2	3	3	0
P35579;P35579-2	Myosin-9	MYH9	226.53	37	0.666368	0.320702	-0.868943	-1.46967	27.8679	28.9679	27.4557	29.1412	29.5225	28.2347	6	10	5	9	7	2
Q92859;Q92859-3;Q92859-2;Q92859-4	Neogenin	NEO1	160.01	1	0.355683	0.611744	-1.68195	-0.854722	18	24.0563	23.6835	23.9548	23.4278	23.403	0	1	1	1	1	3
Q04721	Neurogenic locus notch homolog protein 2;Notch 2 extracellular truncation;Notch 2 intracellular domain	NOTCH2	265.4	4	0.338855	0.629114	-2.6694	-0.819943	18	24.517	18	25.5026	25.0226	18	0	1	0	2	1	7
Q9UM47	Neurogenic locus notch homolog protein 3;Notch 3 extracellular truncation;Notch 3 intracellular domain	NOTCH3	243.63	41	0.105216	0.88879	0.160507	0.291943	27.4705	29.0948	27.8049	28.2569	28.1419	27.4898	4	7	4	4	4	1
Q15818	Neuronal pentraxin-1	NPTX1	47.122	18	0.779967	0.274365	1.09749	1.69165	27.58	27.6516	27.4814	27.4131	26.7739	25.2335	4	5	5	3	3	1
O14786;O14786-3;O14786-2	Neuropilin-1	NRP1	103.13	10	0.0971496	0.890107	0.223394	0.271338	25.8321	27.841	26.9171	26.8264	27.545	25.5486	2	4	3	5	2	4
O60462-5;O60462-4;O60462-2;O60462-3;O60462	Neuropilin-2	NRP2	101.98	5	1.12861	0.140862	1.69214	2.39984	22.9198	25.0687	24.4566	21.8756	22.6324	22.8607	1	2	1	1	1	3
Q14697;Q14697-2	Neutral alpha-glucosidase AB	GANAB	106.87	3	1.37314	0.113962	-5.57543	-2.94092	18	23.12	18	26.0993	26.1158	23.6312	0	1	0	2	1	2
P14543;P14543-2	Nidogen-1	NID1	136.38	325	1.29174	0.118175	-1.09943	-2.75558	31.9985	33.0769	32.5383	33.7181	34.0234	33.1704	27	32	27	34	32	1
Q14112;Q14112-2	Nidogen-2	NID2	151.25	131	1.17315	0.134992	-0.955052	-2.49506	30.4198	31.5084	31.1051	32.2118	32.1457	31.541	19	27	20	23	23	1
P61970	Nuclear transport factor 2	NUTF2	14.478	9	1.4021	0.115111	1.95991	3.00825	26.7802	28.0204	26.5886	25.0946	26.023	24.392	3	4	3	3	2	32
P22392;P15531;P15531-2;P22392-2;O60361	Nucleoside diphosphate kinase B;Nucleoside diphosphate kinase A;Putative nucleoside diphosphate kinase	NME2;NME1;NME2P1	17.298	5	0.196139	0.78601	-1.77445	-0.510488	18	26.0112	18	24.8596	24.475	18	0	2	0	2	0	23
Q9NRN5;Q9NRN5-2	Olfactomedin-like protein 3	OLFML3	46.01	99	0.234662	0.761615	-0.291654	-0.597166	30.4983	31.1377	30.3427	31.2472	31.4905	30.1159	11	11	11	12	11	2
Q8WWZ8	Oncoprotein-induced transcript 3 protein	OIT3	60.021	4	0.290179	0.703769	-2.56304	-0.717655	18	25.5299	18	25.8621	18	25.3569	0	1	0	1	1	0
Q13219	Pappalysin-1	PAPPA	180.97	137	1.71443	0.114338	-3.11021	-3.78809	27.9749	30.2786	28.5531	32.481	32.4944	31.1619	8	23	10	33	28	11
P26022	Pentraxin-related protein PTX3	PTX3	41.975	298	0.404745	0.559157	0.460445	0.954725	34.2617	35.4093	34.8453	35.0788	34.05	34.0061	18	21	20	18	20	1
P62937;P62937-2	Peptidyl-prolyl cis-trans isomerase A;Peptidyl-prolyl cis-trans isomerase A, N-terminally processed	PPIA	18.012	15	0.781868	0.274079	-1.6469	-1.69539	24.2906	27.4062	26.4874	27.7532	28.2021	27.1697	1	4	3	4	4	28
Q15063;Q15063-6	Periostin	POSTN	93.313	332	1.07523	0.150832	1.01192	2.28743	33.8858	35.0553	34.2406	33.8247	33.4444	32.8768	2	2	2	1	1	20
Q92626;Q92626-2	Peroxidasin homolog	PXDN	165.27	464	1.16443	0.13376	-1.08618	-2.47631	32.0714	33.3093	32.3499	33.8751	33.9059	33.2082	43	54	49	61	52	4
Q06830	Peroxiredoxin-1	PRDX1	22.11	12	1.14273	0.138605	-1.23387	-2.42989	24.8498	26.3848	25.1519	26.9229	26.8541	26.3111	2	3	2	4	3	1
P04180	Phosphatidylcholine-sterol acyltransferase	LCAT	49.577	8	0.0760658	0.913841	-0.0772158	-0.216306	25.1443	26.35	25.7809	25.9779	25.822	25.7069	2	1	2	1	1	52
P36871;P36871-3;P36871-2	Phosphoglucomutase-1	PGM1	61.448	10	0.0555854	0.935812	-0.120855	-0.161048	25.8234	27.9677	25.8724	26.6287	27.1337	26.2637	2	4	2	4	4	3
P00558;P00558-2	Phosphoglycerate kinase 1	PGK1	44.614	49	0.652677	0.328623	0.975896	1.443	28.4823	30.5332	29.1904	27.9394	29.0002	28.3386	4	8	5	5	5	1
P05121;P05121-2	Plasminogen activator inhibitor 1	SERPINE1	45.059	107	0.605236	0.356398	-0.888652	-1.35059	29.5101	31.4327	30.5565	31.549	31.9021	30.714	7	12	14	15	13	4
P43034;P43034-2	Platelet-activating factor acetylhydrolase IB subunit alpha	PAFAH1B1	46.637	3	0.414711	0.552494	-0.433799	-0.974821	24.0921	25.2317	24.7939	25.4817	25.388	24.5493	1	1	1	1	1	5
Q9GZP0;Q9GZP0-2	Platelet-derived growth factor D;Platelet-derived growth factor D, latent form;Platelet-derived growth factor D, receptor-binding form	PDGFD	42.848	12	1.49418	0.109303	-7.60864	-3.22756	18	18	25.0279	28.0514	28.3493	27.4531	0	0	1	5	4	13
Q15198	Platelet-derived growth factor receptor-like protein	PDGFRL	41.86	12	0.240052	0.757141	0.620522	0.609076	24.9485	27.8693	26.7836	26.9833	25.1034	25.6531	1	4	3	1	2	1
Q15149;Q15149-4;Q15149-2;Q15149-6;Q15149-9;Q15149-7;Q15149-8;Q15149-5;Q15149-3	Plectin	PLEC	531.78	57	2.41784	0.0966486	-10.3143	-6.02626	18	23.118	18	29.9545	30.2848	29.8216	0	2	1	27	29	4
Q6UX71;Q6UX71-2	Plexin domain-containing protein 2	PLXDC2	59.582	3	0.0583366	0.940952	-0.110727	-0.168583	23.5851	23.9867	24.8608	25.0696	24.4566	23.2385	1	1	1	1	1	2
P0CG47;P62979;P62987;P0CG48	Polyubiquitin-B;Ubiquitin;Ubiquitin-40S ribosomal protein S27a;Ubiquitin;40S ribosomal protein S27a;Ubiquitin-60S ribosomal protein L40;Ubiquitin;60S ribosomal protein L40;Polyubiquitin-C;Ubiquitin	UBB;RPS27A;UBA52;UBC	25.761	26	0.170622	0.809056	-0.281237	-0.451367	27.533	28.4016	27.2353	28.079	28.858	27.0766	3	4	2	4	3	29
P02545;P02545-2;P02545-5;P02545-4;P02545-6;P02545-3	Prelamin-A/C;Lamin-A/C	LMNA	74.139	9	0.62154	0.346278	-3.92171	-1.38236	26.8169	18	25.9042	27.4686	28.3068	26.7108	1	0	1	6	3	1
Q8NBM8	Prenylcysteine oxidase-like	PCYOX1L	54.646	2	1.60526	0.104962	4.73224	3.50355	20.0435	23.85	24.3031	18	18	18	1	2	1	0	0	3
Q15113	Procollagen C-endopeptidase enhancer 1	PCOLCE	47.972	242	0.859534	0.242021	-0.740761	-1.84877	32.574	33.8134	33.0241	34.0331	34.0649	33.5358	19	19	17	20	19	3
Q9UKZ9	Procollagen C-endopeptidase enhancer 2	PCOLCE2	45.716	12	0.250318	0.745148	0.193114	0.631624	26.4789	27.4986	27.0536	26.959	26.683	26.8098	2	3	4	2	3	0
Q02809;Q02809-2	Procollagen-lysine,2-oxoglutarate 5-dioxygenase 1	PLOD1	83.549	119	0.971782	0.179253	-1.45597	-2.07427	28.7188	30.7421	29.7978	31.456	31.7235	30.4472	10	19	15	20	19	19
O60568	Procollagen-lysine,2-oxoglutarate 5-dioxygenase 3	PLOD3	84.784	5	0.457629	0.465773	-2.51363	-1.06068	23.7508	25.3105	18	26.414	24.5733	23.6149	1	2	0	2	1	3
P07737	Profilin-1	PFN1	15.054	3	4.41166	0.104	-6.84533	-19.7518	18	18	18	24.5221	25.538	24.4759	0	0	0	1	1	19
P51888	Prolargin	PRELP	43.809	8	0.0122973	0.981053	0.131928	0.0372355	24.0759	26.7554	18	18	24.807	25.6286	1	3	0	1	3	1
Q07954	Prolow-density lipoprotein receptor-related protein 1;Low-density lipoprotein receptor-related protein 1 85 kDa subunit;Low-density lipoprotein receptor-related protein 1 515 kDa subunit;Low-density lipoprotein receptor-related protein 1 intracellular domain	LRP1	504.6	190	0.142333	0.846714	-0.199948	-0.383947	30.1583	31.8025	30.792	31.1585	31.4502	30.744	26	37	27	34	29	1
P25786;P25786-2	Proteasome subunit alpha type-1	PSMA1	29.555	24	0.156532	0.831018	0.605579	0.418052	25.0186	29.1555	27.7121	27.974	26.8536	25.2418	2	9	5	5	3	3
P25787	Proteasome subunit alpha type-2	PSMA2	25.898	8	0.224358	0.758413	2.01018	0.574258	23.4638	26.1895	18	25.6227	18	18	1	2	0	0	0	29
P25788;P25788-2	Proteasome subunit alpha type-3	PSMA3	28.433	32	0.581312	0.362908	1.1654	1.30393	26.7086	29.04	27.8919	27.6888	26.7986	25.6569	4	6	5	4	3	3
P25789;P25789-2	Proteasome subunit alpha type-4	PSMA4	29.483	24	0.40138	0.560862	1.2913	0.947925	26.5467	28.4943	27.3111	27.5576	27.2317	23.6889	4	6	4	4	1	0
P28066	Proteasome subunit alpha type-5	PSMA5	26.411	10	0.577855	0.364848	1.31272	1.29718	25.5367	27.964	27.3307	26.0625	26.5761	24.2545	2	3	3	3	1	3
P60900;P60900-2	Proteasome subunit alpha type-6	PSMA6	27.399	29	0.67255	0.320018	1.34713	1.48171	27.1477	29.7104	28.1683	27.7466	27.2451	25.9934	3	7	4	2	2	1
O14818;O14818-2;Q8TAA3;Q8TAA3-2;O14818-4;Q8TAA3-5	Proteasome subunit alpha type-7;Proteasome subunit alpha type-7-like	PSMA7;PSMA8	27.887	38	0.802767	0.26554	1.45597	1.73649	28.1459	29.7548	28.5778	28.6365	27.1985	26.2755	8	10	7	5	4	1
P20618	Proteasome subunit beta type-1	PSMB1	26.489	19	0.5953	0.359687	1.85367	1.33122	25.5137	28.8121	28.0061	27.1667	25.8003	23.804	2	5	3	2	1	2
P49721	Proteasome subunit beta type-2	PSMB2	22.836	7	0.0213454	0.966903	-0.0441971	-0.0640031	25.5588	26.0601	24.8051	26.6565	25.1967	24.7034	1	1	1	1	1	4
P49720	Proteasome subunit beta type-3	PSMB3	22.949	6	1.195	0.135306	5.46031	2.54228	25.0602	25.8665	25.8481	18	18	24.3939	1	2	1	0	1	1
P28070	Proteasome subunit beta type-4	PSMB4	29.204	6	0.323572	0.645082	2.99355	0.788115	18	26.8557	25.834	25.709	18	18	0	2	2	0	0	1
Q8NG31;Q8NG31-2	Protein CASC5	CASC5	265.39	0	1.28505	0.116931	-1.49356	-2.74059	25.737	26.335	26.0782	26.6429	27.5552	28.4328	1	1	1	1	1	1
P30101	Protein disulfide-isomerase A3	PDIA3	56.782	1	0.231191	0.764273	-1.87431	-0.589471	18	25.028	18	25.0528	23.5981	18	0	1	0	1	0	0
Q8WUJ3;Q8WUJ3-2	Protein KIAA1199	KIAA1199	153	11	0.81386	0.263289	3.90115	1.75835	24.9122	27.6988	25.3384	24.2528	23.9932	18	3	7	2	1	0	1
P23297	Protein S100-A1	S100A1	10.546	4	0.534444	0.390981	2.64605	1.21226	24.9558	24.8137	25.1676	18	24.9242	24.0746	1	1	1	1	1	0
P60903	Protein S100-A10	S100A10	11.203	3	1.84023	0.120211	-5.956	-4.13401	18	18	22.2132	24.8358	25.9448	25.3006	0	0	1	1	1	0
P06703	Protein S100-A6	S100A6	10.18	6	2.32607	0.0923	-3.0462	-5.68727	24.4092	25.2701	24.9414	28.2184	28.5483	26.9926	1	1	1	2	2	1
P06702	Protein S100-A9	S100A9	13.242	8	0.224933	0.761412	-1.47727	-0.575541	18	25.3039	25.9965	24.1514	24.7966	24.7843	0	1	1	1	1	1
Q15436	Protein transport protein Sec23A	SEC23A	86.16	3	5.35693	0.0573333	-8.18429	-34.1311	18	18	18	25.7688	26.1846	26.5995	0	0	0	2	3	2
P41221;P41221-2	Protein Wnt-5a	WNT5A	42.339	61	2.6542	0.0989091	-3.44809	-6.97883	27.0375	28.1475	26.8898	30.9784	31.2077	30.233	3	6	3	10	7	1
P28300	Protein-lysine 6-oxidase	LOX	46.944	1	0.77973	0.27302	-4.02256	-1.69119	18	25.0428	18	24.7896	24.7142	23.6066	0	1	0	1	1	3
Q92954;Q92954-5;Q92954-4;Q92954-3;Q92954-6;Q92954-2	Proteoglycan 4;Proteoglycan 4 C-terminal part	PRG4	151.08	6	0.0294027	0.958245	-0.101313	-0.0874206	24.6951	27.6654	24.7528	27.0008	25.4788	24.9376	2	2	1	1	1	7
Q14517	Protocadherin Fat 1;Protocadherin Fat 1, nuclear form	FAT1	506.27	20	1.22051	0.129916	1.96987	2.59784	27.2269	29.0498	26.5886	25.3443	25.9565	25.6549	4	7	3	3	5	1
Q6V0I7;Q6V0I7-3;Q6V0I7-2	Protocadherin Fat 4	FAT4	542.68	22	0.56458	0.371529	1.11788	1.27125	26.9523	28.7878	27.468	26.8928	27.65	25.3116	6	8	6	3	3	1
P00491	Purine nucleoside phosphorylase	PNP	32.118	1	0.483038	0.445197	2.15454	1.11106	23.3795	24.4481	24.1096	18	23.8496	23.624	1	1	1	1	1	5
P55786;P55786-2	Puromycin-sensitive aminopeptidase	NPEPPS	103.28	3	0.370267	0.593797	2.57769	0.884651	23.8683	25.4001	18	18	18	23.5353	1	3	0	0	1	3
Q16473	Putative tenascin-XA	TNXA	33.739	6	0.100459	0.888775	0.120183	0.279821	24.6219	25.9135	25.2301	25.5288	25.0778	24.7983	1	1	1	1	1	1
P14618;P14618-3;P14618-2	Pyruvate kinase PKM	PKM	57.936	91	0.254876	0.740627	-0.294291	-0.64158	30.0618	31.2148	30.2658	30.951	31.2243	30.25	10	13	10	15	13	1
P63000;P63000-2	Ras-related C3 botulinum toxin substrate 1	RAC1	21.45	7	0.503009	0.422711	-3.08458	-1.15048	18	25.9794	26.0182	26.8327	26.5385	25.8802	0	1	2	2	3	1
P61026	Ras-related protein Rab-10	RAB10	22.541	8	0.333413	0.633552	-0.31743	-0.808637	24.289	25.4482	24.579	25.3058	25.2329	24.7298	1	1	1	1	1	13
P62491;Q15907;P62491-2;Q15907-2	Ras-related protein Rab-11A;Ras-related protein Rab-11B	RAB11A;RAB11B	24.393	12	0.284705	0.70921	-0.14429	-0.705973	26.1629	26.4234	26.4561	26.8559	26.3163	26.303	2	2	3	3	4	3
Q9H0U4;P62820	Ras-related protein Rab-1B;Ras-related protein Rab-1A	RAB1B;RAB1A	22.171	13	0.20808	0.781478	0.355998	0.537665	26.8102	28.0296	26.7859	25.8226	27.2497	27.4854	2	3	2	2	3	1
P20340;Q9NRW1;P20340-4;Q9NRW1-2;P20340-2;Q9H0N0;Q14964	Ras-related protein Rab-6A;Ras-related protein Rab-6B;Ras-related protein Rab-6C;Ras-related protein Rab-39A	RAB6A;RAB6B;RAB6C;RAB39A	23.593	9	0.0209605	0.966063	-0.0365295	-0.0628747	26.6088	27.6651	26.286	26.9878	27.5373	26.1443	1	1	1	2	1	4
P51149	Ras-related protein Rab-7a	RAB7A	23.489	4	0.621079	0.344824	3.05098	1.38146	24.7368	25.5137	25.9048	24.0644	18	24.938	1	1	1	0	1	3
P61224;P61224-3;P61224-2;P61224-4;P62834;A6NIZ1	Ras-related protein Rap-1b;Ras-related protein Rap-1A;Ras-related protein Rap-1b-like protein	RAP1B;RAP1A	20.825	17	0.559359	0.372946	0.473064	1.26104	28.3252	29.4943	29.3893	28.5774	28.5463	28.6659	2	3	3	2	4	1
P23468;P23468-5;P23468-7;P23468-4;P23468-6;P23468-3;P23468-2	Receptor-type tyrosine-protein phosphatase delta	PTPRD	214.76	6	0.226186	0.761762	-2.27828	-0.578336	18	26.8149	18	26.32	18	25.3298	0	4	0	0	1	1
P10586;P10586-2	Receptor-type tyrosine-protein phosphatase F	PTPRF	212.88	4	0.490182	0.439985	2.52112	1.12518	23.6288	26.1677	24.4354	18	24.3985	24.2701	1	2	1	1	1	4
Q13332;Q13332-6;Q13332-3;Q13332-4;Q13332-2;Q13332-7;Q13332-5	Receptor-type tyrosine-protein phosphatase S	PTPRS	217.04	34	0.0863207	0.901961	-0.202191	-0.243293	27.3251	28.8353	28.0491	28.9118	29.0451	26.8592	5	6	5	5	3	1
P78509;P78509-3;P78509-2	Reelin	RELN	388.38	39	2.06286	0.104174	1.65733	4.79932	28.3836	28.9548	28.3546	27.2837	27.0885	26.3489	11	11	8	6	7	1
Q96D15	Reticulocalbin-3	RCN3	37.493	22	5.69299	0.0456	11.1942	41.4348	28.6896	29.6138	29.2793	18	18	18	5	6	4	0	0	3
P00352	Retinal dehydrogenase 1	ALDH1A1	54.861	2	0.869509	0.240851	3.30489	1.86861	24.7042	25.1182	24.5669	23.6358	22.8388	18	1	1	1	1	0	7
P02753	Retinol-binding protein 4;Plasma retinol-binding protein(1-182);Plasma retinol-binding protein(1-181);Plasma retinol-binding protein(1-179);Plasma retinol-binding protein(1-176)	RBP4	23.01	20	0.156248	0.829263	-0.412814	-0.417373	27.263	28.3935	27.5125	26.4098	29.5886	28.409	1	3	1	3	2	0
Q13103	Secreted phosphoprotein 24	SPP2	24.337	5	4.37376	0.0762667	9.24347	19.3219	26.9643	28.1756	26.5905	18	18	18	1	1	1	0	0	0
P10124	Serglycin	SRGN	17.652	6	0.679444	0.317393	-4.05448	-1.49514	25.0443	26.8658	18	26.9558	27.4326	27.6851	1	2	0	2	2	2
O95084;O95084-2	Serine protease 23	PRSS23	43.001	9	0.816749	0.263592	-1.12377	-1.76406	24.4841	25.5796	26.0019	27.3432	26.2553	25.8384	1	2	2	3	2	0
Q92743	Serine protease HTRA1	HTRA1	51.286	129	0.587522	0.361041	-0.741612	-1.31605	30.2729	31.9371	30.8097	32.1484	31.8812	31.2148	11	15	11	17	14	2
P67775;P62714;P60510;P67775-2	Serine/threonine-protein phosphatase 2A catalytic subunit alpha isoform;Serine/threonine-protein phosphatase 2A catalytic subunit beta isoform;Serine/threonine-protein phosphatase 4 catalytic subunit	PPP2CA;PPP2CB;PPP4C	35.594	3	0.303092	0.686105	1.75885	0.745059	23.6313	25.5856	23.6899	24.8389	24.7913	18	1	1	1	1	0	2
P50454	Serpin H1	SERPINH1	46.44	8	0.934079	0.190963	-4.96673	-1.99793	23.7267	26.2924	18	27.2305	28.4692	27.2197	1	3	0	5	3	14
Q8IX30;Q8IX30-2	Signal peptide, CUB and EGF-like domain-containing protein 3	SCUBE3	109.28	87	0.227388	0.762656	0.434323	0.581014	29.4118	30.9076	28.9938	29.9008	29.7069	28.4025	11	15	10	12	7	0
A1L4H1;A1L4H1-2	Soluble scavenger receptor cysteine-rich domain-containing protein SSC5D	SSC5D	165.74	15	0.593706	0.358689	-0.781196	-1.32811	26.2674	27.4019	26.8374	27.7729	28.3741	26.7033	3	4	3	5	3	3
P09486	SPARC	SPARC	34.632	43	0.960189	0.184658	1.37457	2.05072	27.901	29.3942	27.3847	26.7604	27.4003	26.3955	6	7	3	4	3	7
Q13813;Q13813-3;Q13813-2	Spectrin alpha chain, non-erythrocytic 1	SPTAN1	284.54	24	2.36103	0.0971579	-3.50294	-5.81449	24.1249	25.9382	25.1933	28.7031	29.0294	28.0328	2	5	4	13	11	3
Q01082;Q01082-3;Q01082-2	Spectrin beta chain, non-erythrocytic 1	SPTBN1	274.61	23	3.96154	0.0864762	-4.1346	-15.199	24.654	24.9864	24.5557	29.1053	29.1055	28.389	3	2	1	12	7	3
Q9HCB6	Spondin-1	SPON1	90.973	19	1.16777	0.134839	-7.69836	-2.48349	27.1673	18	18	28.2593	29.7952	28.2079	3	0	0	6	5	11
P52823;P52823-2	Stanniocalcin-1	STC1	27.621	12	1.68897	0.115701	-1.58111	-3.72048	28.1454	27.0461	27.0591	29.1586	29.2704	28.565	1	2	3	3	3	7
O76061	Stanniocalcin-2	STC2	33.248	18	1.09136	0.147822	-2.47014	-2.32121	24.6351	27.8554	25.9895	29.0163	29.2562	27.6179	1	3	2	5	3	5
Q9C0K7;Q9C0K7-3;Q9C0K7-2	STE20-related kinase adapter protein beta	STRADB	47.026	1	0.22364	0.757429	1.52935	0.572654	23.865	25.8522	24.5035	25.7648	25.8679	18	1	1	1	1	0	3
P48061;P48061-4;P48061-2;P48061-5;P48061-6;P48061-3	Stromal cell-derived factor 1;SDF-1-beta(3-72);SDF-1-alpha(3-67)	CXCL12	10.666	1	4.39671	0.0817143	-7.73244	-19.5811	18	18	18	26.3788	25.8023	25.0162	0	0	0	1	1	3
O00391;O00391-2	Sulfhydryl oxidase 1	QSOX1	82.577	36	0.954252	0.184026	-1.04567	-2.03869	27.0744	28.781	27.7204	29.1356	28.8701	28.7071	3	8	4	7	7	0
P04179;P04179-4;P04179-2;P04179-3	Superoxide dismutase [Mn], mitochondrial	SOD2	24.722	18	0.908986	0.220796	-3.46115	-1.94747	28.7061	23.8227	29.3925	31.3274	30.3555	30.6219	1	1	1	2	2	1
P78539-5;P78539-2;P78539;P78539-4;P78539-3	Sushi repeat-containing protein SRPX	SRPX	49.381	27	2.05702	0.101957	-3.02498	-4.78093	25.3593	27.1974	27.2083	29.8995	29.3889	29.5516	2	5	5	8	10	7
O60687	Sushi repeat-containing protein SRPX2	SRPX2	52.971	26	1.47739	0.109419	-1.37455	-3.18696	26.8171	28.1002	27.7762	29.0978	29.1663	28.5531	4	6	3	5	6	2
Q8TER0;Q8TER0-5;Q8TER0-3;Q8TER0-4	Sushi, nidogen and EGF-like domain-containing protein 1	SNED1	152.2	12	0.840871	0.253396	-1.88627	-1.81174	24.0175	27.4076	26.4389	28.2006	27.9863	27.3359	1	6	6	6	6	10
Q4LDE5;Q4LDE5-4	Sushi, von Willebrand factor type A, EGF and pentraxin domain-containing protein 1	SVEP1	390.17	372	0.629822	0.340678	-0.627717	-1.39849	31.93	33.1571	32.2291	33.2864	33.3549	32.558	45	64	54	57	56	6
O00560;O00560-2;O00560-3	Syntenin-1	SDCBP	32.444	7	0.777483	0.27319	-3.94829	-1.68677	24.0693	25.6139	18	25.9542	26.8701	26.7038	1	2	0	3	3	6
Q9Y490	Talin-1	TLN1	269.76	320	1.78715	0.120068	1.57017	3.98558	32.3679	33.453	32.8508	31.5885	31.5272	30.8456	50	57	51	40	32	56
Q7Z7G0;Q7Z7G0-4;Q7Z7G0-2;Q7Z7G0-3	Target of Nesh-SH3	ABI3BP	118.64	89	0.268087	0.728602	0.500884	0.670259	28.7942	31.0909	29.798	29.8024	29.6625	28.7155	10	17	12	10	9	3
P49368;P49368-2	T-complex protein 1 subunit gamma	CCT3	60.533	4	0.902453	0.225451	4.4743	1.93438	23.7816	25.4807	24.9351	24.7745	18	18	1	2	1	0	0	32
P24821-4;P24821-2;P24821-6	Tenascin	TNC	230.86	18	0.179617	0.798857	0.206546	0.472377	27.6438	29.0826	28.5421	27.9982	28.227	28.4237	1	1	1	1	1	9
P22105;P22105-3;P22105-4	Tenascin-X	TNXB	458.22	29	0.27437	0.72577	0.707081	0.683807	28.2318	29.6365	27.5116	28.6909	28.4585	26.1091	7	5	4	7	3	0
Q08629	Testican-1	SPOCK1	49.124	42	0.945287	0.18591	-1.39242	-2.02055	26.2479	28.4073	27.9449	29.0385	29.2194	28.5196	3	7	7	8	4	1
P05452	Tetranectin	CLEC3B	22.537	5	0.71091	0.301872	1.33385	1.5565	24.8876	25.9913	24.5185	24.7095	24.3399	22.3464	1	1	1	1	1	3
P07996;P07996-2	Thrombospondin-1	THBS1	129.38	993	1.1065	0.14397	-0.774417	-2.35308	36.1246	36.8769	36.2782	37.3013	37.5501	36.7516	20	21	18	21	21	4
P35442	Thrombospondin-2	THBS2	129.99	94	0.224896	0.759366	0.310256	0.575458	29.9505	31.1697	30.2219	30.2944	30.7246	29.3923	13	20	14	17	12	1
P49746;P49746-2	Thrombospondin-3	THBS3	104.2	47	1.66997	0.110743	2.06821	3.67052	29.4902	30.6357	29.3237	27.9617	28.2805	27.0028	7	10	7	5	3	21
P35443	Thrombospondin-4	THBS4	105.87	46	1.5348	0.108419	1.89261	3.32698	29.6962	31.0673	29.4034	28.3535	28.4609	27.6746	4	5	5	4	3	12
P10646;P10646-2	Tissue factor pathway inhibitor	TFPI	35.015	3	0.0195397	0.965545	-0.195968	-0.0587016	24.1741	25.2538	18	26.3296	18	23.6862	1	1	0	0	1	3
P01137	Transforming growth factor beta-1;Latency-associated peptide	TGFB1	44.341	6	0.230998	0.762725	-0.324664	-0.589041	25.341	27.1492	25.8384	26.6588	26.3543	26.2895	3	6	2	3	4	3
Q15582	Transforming growth factor-beta-induced protein ig-h3	TGFBI	74.68	139	0.467216	0.459957	-0.611651	-1.07972	31.3539	32.7389	32.1458	32.5717	33.4359	32.0659	13	17	14	17	18	1
P37802;P37802-2	Transgelin-2	TAGLN2	22.391	5	0.304303	0.686041	0.195234	0.74762	25.8462	26.0277	25.4954	25.8211	25.786	25.1766	1	1	1	1	1	4
P55072	Transitional endoplasmic reticulum ATPase	VCP	89.321	20	2.66968	0.102	-9.81603	-7.0455	22.0967	18	18	29.0125	29.7216	28.8108	1	0	0	11	5	18
P60174;P60174-1	Triosephosphate isomerase	TPI1	30.791	1	4.27698	0.07925	-6.64658	-18.2653	18	18	18	25.1333	24.8718	23.9346	0	0	0	1	1	1
P06753-2;P06753-3;P06753-4;P06753-6;P06753-5;P06753	Tropomyosin alpha-3 chain	TPM3	29.032	12	1.50243	0.110545	7.0719	3.24762	27.4473	27.4078	26.8693	18	24.5087	18	3	3	3	1	0	5
P67936;P67936-2	Tropomyosin alpha-4 chain	TPM4	28.521	100	1.4846	0.113067	1.84671	3.20438	30.8559	32.0991	31.3925	30.27	29.7915	28.7458	8	8	8	7	6	1
Q71U36;Q71U36-2;Q9BQE3;Q13748;Q13748-2;Q6PEY2	Tubulin alpha-1A chain;Tubulin alpha-1C chain;Tubulin alpha-3C/D chain;Tubulin alpha-3E chain	TUBA1A;TUBA1C;TUBA3C;TUBA3E	50.135	5	0.0738125	0.915548	-0.705411	-0.210317	24.2982	18	24.7833	25.1726	26.0252	18	1	1	1	1	0	0
P68366;P68366-2	Tubulin alpha-4A chain	TUBA4A	49.924	16	1.76693	0.114258	1.75312	3.93	26.9119	28.4118	27.8525	26.0257	26.0881	25.8031	2	3	3	3	3	6
P07437;Q9BVA1;Q13885	Tubulin beta chain;Tubulin beta-2B chain;Tubulin beta-2A chain	TUBB;TUBB2B;TUBB2A	49.67	63	0.61619	0.346317	0.581642	1.37193	29.0794	30.017	29.3378	28.754	29.5057	28.4297	1	2	1	1	2	0
Q3ZCM7	Tubulin beta-8 chain	TUBB8	49.775	8	0.327739	0.64116	3.35043	0.796816	18	28.0639	26.444	26.4567	18	18	0	1	1	0	0	3
O00300	Tumor necrosis factor receptor superfamily member 11B	TNFRSF11B	46.026	10	0.666631	0.322115	3.41577	1.47018	25.0461	27.426	24.5042	23.839	24.8899	18	2	5	1	2	0	2
P98066	Tumor necrosis factor-inducible gene 6 protein	TNFAIP6	31.203	69	1.94873	0.112078	-2.2968	-4.44927	27.609	29.1815	28.3721	31.089	30.7233	30.2407	8	9	7	11	10	0
Q96FW1;Q96FW1-2	Ubiquitin thioesterase OTUB1	OTUB1	31.284	2	2.77054	0.104933	6.342	7.49383	23.0708	25.9454	24.0098	18	18	18	1	2	1	0	0	0
P22314;P22314-2	Ubiquitin-like modifier-activating enzyme 1	UBA1	117.85	3	0.241108	0.756856	-1.6186	-0.611402	24.7211	26.2673	18	23.1298	25.5872	25.1272	2	3	0	2	2	10
Q86SX3;Q86SX3-2;Q86SX3-6;Q86SX3-4;Q86SX3-5;Q86SX3-3	Uncharacterized protein C14orf80	C14orf80	54.231	5	0.0247203	0.965805	0.0441373	0.0738583	31.1642	29.14	30.3862	30.3685	30.1563	30.0331	2	2	2	2	2	2
Q969E3	Urocortin-3	UCN3	17.961	1	4.25139	0.0745882	-6.90038	-17.9954	18	18	18	25.2774	25.2902	24.1335	0	0	0	1	1	2
Q16851;Q16851-2	UTP--glucose-1-phosphate uridylyltransferase	UGP2	56.94	8	1.01465	0.167034	-5.27609	-2.16189	18	25.9415	23.1356	27.9633	28.7233	26.2188	0	3	1	6	3	1
Q96QK1	Vacuolar protein sorting-associated protein 35	VPS35	91.706	4	0.323694	0.646985	0.678649	0.788369	25.1119	27.0341	25.6173	25.292	26.3259	24.1094	2	3	2	3	1	3
P49767	Vascular endothelial growth factor C	VEGFC	46.883	4	0.934903	0.1892	4.21097	1.99959	18	24.3902	24.2427	18	18	18	0	1	1	0	1	1
O95498-6;O95498	Vascular non-inflammatory molecule 2	VNN2	52.843	3	0.0555597	0.933615	-0.554227	-0.160978	18	24.4246	18	26.0873	18	18	0	1	0	0	0	1
P50552	Vasodilator-stimulated phosphoprotein	VASP	39.829	5	1.04821	0.160257	5.50944	2.23119	23.7055	27.4704	25.9919	18	24.6394	18	2	3	2	1	0	0
P13611;P13611-3;P13611-5;P13611-4;P13611-2	Versican core protein	VCAN	372.82	29	0.343861	0.622811	-0.398179	-0.830317	28.3445	29.5873	28.5757	29.755	29.1959	28.7512	9	10	10	9	7	0
P08670	Vimentin	VIM	53.651	103	2.60229	0.096	-2.98601	-6.75923	29.1283	29.6867	28.3633	32.3622	32.1494	31.6248	10	10	7	19	21	7
P18206;P18206-2	Vinculin	VCL	123.8	57	0.572491	0.368016	0.988898	1.28671	28.5575	30.2662	29.2524	28.4954	29.3178	27.2961	11	17	13	13	7	21
P04275	von Willebrand factor;von Willebrand antigen 2	VWF	309.26	20	0.767257	0.277952	0.768339	1.66671	28.0497	28.8004	27.9968	26.9418	28.2359	27.3642	3	4	4	4	3	7
P36543;P36543-3;P36543-2	V-type proton ATPase subunit E 1	ATP6V1E1	26.145	13	0.477653	0.452262	-3.85489	-1.10041	28.0306	18	28.8731	29.3549	28.6697	28.4438	1	0	1	1	1	3
O75083;O75083-3	WD repeat-containing protein 1	WDR1	66.193	45	0.935282	0.187694	1.24571	2.00035	28.6584	30.3053	28.6146	28.0587	28.3659	27.4166	7	11	7	7	6	1
O76076	WNT1-inducible-signaling pathway protein 2	WISP2	26.825	10	1.07356	0.152261	-5.98939	-2.28394	25.092	26.1417	18	29.4008	29.8665	27.9346	2	2	0	5	2	6
P0DMV9;P0DMV8;P0DMV8-2			70.051	17	1.02033	0.166667	2.1901	2.17359	28.6022	29.1955	26.7251	27.2212	25.8503	24.881	2	2	1	1	0	2
			331.77	7	0.0024976	0.995249	-0.0262191	-0.00764599	25.7335	24.7139	18	25.0663	18	25.4598	3	1	0	0	4	0
															0	0	0	1	0	0
															0	0	0	0	0	0
