# Supplementary material for: Osteoblast-Derived Vesicle Protein Content Is Temporally Regulated During Osteogenesis: Implications for Regenerative Therapies
Source: Front Bioeng Biotechnol. 2019 May 1;7:92. doi: 10.3389/fbioe.2019.00092 (PMC6504811; doi:10.3389/fbioe.2019.00092)
Supplement: Supplementary Table 2 — Statistical information relating to differentially upregulated proteins. [file Table_2.xlsx]

## Sheet: Sheet1
EVs: week 1 vs. week 2
N: -Log Student's T-test p-value	N: Student's T-test q-value	N: Student's T-test Difference	N: Student's T-test Test statistic	T: Protein IDs	T: Majority protein IDs	T: Protein names	T: Gene names
2.55695	0.438	8.24098	6.57232	P60033	P60033	CD81 antigen	CD81
2.20482	0.473333	2.07561	5.26343	P35556;P35556-2;Q75N90	P35556;P35556-2	Fibrillin-2	FBN2
2.20165	0.426	1.94741	5.2527	Q14112;Q14112-2	Q14112;Q14112-2	Nidogen-2	NID2
1.98331	0.398545	0.929246	4.55327	P78509;P78509-3;P78509-2	P78509;P78509-3;P78509-2	Reelin	RELN
1.98074	0.365333	-1.70799	-4.54549	P06703	P06703	Protein S100-A6	S100A6
1.90091	0.362154	-7.41686	-4.30829	Q15149;Q15149-4;Q15149-2;Q15149-6;Q15149-9;Q15149-7;Q15149-8;Q15149-5;Q15149-3	Q15149;Q15149-4;Q15149-2;Q15149-6;Q15149-9;Q15149-7;Q15149-8;Q15149-5;Q15149-3	Plectin	PLEC
1.81283	0.413429	1.9648	4.05694	P61970	P61970	Nuclear transport factor 2	NUTF2
1.73142	0.437067	1.13837	3.83366	P07996;P07996-2	P07996;P07996-2	Thrombospondin-1	THBS1
1.69793	0.40975	0.692389	3.74418	P02462;P02462-2;P29400;P29400-2	P02462;P02462-2	Collagen alpha-1(IV) chain;Arresten	COL4A1
1.65957	0.381778	1.27781	3.64336	Q3ZCW2	Q3ZCW2	Galectin-related protein	LGALSL
1.59887	0.387579	1.54859	3.48729	Q08431;Q08431-2;Q08431-3	Q08431;Q08431-2;Q08431-3	Lactadherin;Lactadherin short form;Medin	MFGE8
1.57309	0.3744	1.71812	3.42226	P05997	P05997	Collagen alpha-2(V) chain	COL5A2
1.56337	0.378286	-3.75493	-3.39792	P15144	P15144	Aminopeptidase N	ANPEP
1.55596	0.365818	-3.39233	-3.37945	P36222	P36222	Chitinase-3-like protein 1	CHI3L1
1.55298	0.349913	0.926356	3.37202	P55263;P55263-3;P55263-2;P55263-4	P55263;P55263-3;P55263-2;P55263-4	Adenosine kinase	ADK
1.54981	0.335333	2.00362	3.36416	Q9UKZ9	Q9UKZ9	Procollagen C-endopeptidase enhancer 2	PCOLCE2
1.51429	0.33104	1.54773	3.27658	P35579;P35579-2;P35580;P35580-2;P35580-5;P35580-3;P35580-4;Q7Z406-5	P35579;P35579-2	Myosin-9	MYH9
1.48017	0.351385	1.55132	3.19366	P35555	P35555	Fibrillin-1	FBN1
1.47063	0.342963	5.84285	3.17069	Q07092;Q07092-2	Q07092;Q07092-2	Collagen alpha-1(XVI) chain	COL16A1
1.45215	0.343571	1.49929	3.12645	P98160	P98160	Basement membrane-specific heparan sulfate proteoglycan core protein;Endorepellin;LG3 peptide	HSPG2
EVs: week 1 vs. week 3
N: -Log Student's T-test p-value	N: Student's T-test q-value	N: Student's T-test Difference	N: Student's T-test Test statistic	T: Protein IDs	T: Majority protein IDs	T: Protein names	T: Gene names
5.69299	0.0456	11.1942	41.4348	Q96D15	Q96D15	Reticulocalbin-3	RCN3
5.35693	0.0573333	-8.18429	-34.1311	Q15436;Q15437;Q15436-2	Q15436	Protein transport protein Sec23A	SEC23A
5.27074	0.0668571	-8.53287	-32.4741	P08133;P08133-2	P08133;P08133-2	Annexin A6	ANXA6
4.41166	0.104	-6.84533	-19.7518	P07737	P07737	Profilin-1	PFN1
4.39673	0.088	7.09496	19.5813	P12814-3;P12814-2;P12814-4;P35609;P35609-2;Q08043	P12814-3;P12814-2;P12814-4	Alpha-actinin-1	ACTN1
4.17477	0.078	-6.60365	-17.2109	Q9BXJ1;Q9BXJ1-2	Q9BXJ1;Q9BXJ1-2	Complement C1q tumor necrosis factor-related protein 1	C1QTNF1
4.13528	0.0738947	-8.36884	-16.8196	Q6UXH9;Q6UXH9-2;Q6UXH9-3	Q6UXH9;Q6UXH9-2	Inactive serine protease PAMR1	PAMR1
3.96154	0.0864762	-4.1346	-15.199	Q01082;Q01082-3;Q01082-2;P11277;P11277-2;P11277-3	Q01082;Q01082-3;Q01082-2	Spectrin beta chain, non-erythrocytic 1	SPTBN1
3.4996	0.0843333	8.09082	11.5911	P14625	P14625	Endoplasmin	HSP90B1
3.45342	0.09024	-4.28315	-11.2795	P08758	P08758	Annexin A5	ANXA5
3.40849	0.0867692	5.88772	10.9838	P00742	P00742	Coagulation factor X;Factor X light chain;Factor X heavy chain;Activated factor Xa heavy chain	F10
3.30425	0.0874074	-6.56435	-10.326	P35606;P35606-2	P35606;P35606-2	Coatomer subunit beta	COPB2
2.98609	0.0968571	3.5609	8.53857	O43852;O43852-3;O43852-10;O43852-5;O43852-6;O43852-4;O43852-13;O43852-14;O43852-11;O43852-2;O43852-15;O43852-9;O43852-12;O43852-7;O43852-8	O43852;O43852-3;O43852-10;O43852-5;O43852-6;O43852-4;O43852-13;O43852-14;O43852-11;O43852-2	Calumenin	CALU
2.88491	0.0975172	5.02021	8.03283	P16112;P16112-2;P16112-3	P16112;P16112-2;P16112-3	Aggrecan core protein;Aggrecan core protein 2	ACAN
2.66968	0.102	-9.81603	-7.0455	P55072	P55072	Transitional endoplasmic reticulum ATPase	VCP
2.6542	0.0989091	-3.44809	-6.97883	P41221;P41221-2;O00755	P41221;P41221-2	Protein Wnt-5a	WNT5A
2.60229	0.096	-2.98601	-6.75923	P08670;P17661;P41219;P41219-2;P07197;Q16352;P07197-2;P12036;P07196;P12036-2	P08670	Vimentin	VIM
2.44938	0.0995429	1.25358	6.14659	Q15063-3;Q15063-7	Q15063-3;Q15063-7	Periostin	POSTN
2.41971	0.0993333	-1.9635	-6.03336	P02794	P02794	Ferritin heavy chain	FTH1
2.41784	0.0966486	-10.3143	-6.02626	Q15149;Q15149-4;Q15149-2;Q15149-6;Q15149-9;Q15149-7;Q15149-8;Q15149-5;Q15149-3	Q15149;Q15149-4;Q15149-2;Q15149-6;Q15149-9;Q15149-7;Q15149-8;Q15149-5;Q15149-3	Plectin	PLEC
2.36103	0.0971579	-3.50294	-5.81449	Q13813;Q13813-3;Q13813-2	Q13813;Q13813-3;Q13813-2	Spectrin alpha chain, non-erythrocytic 1	SPTAN1
2.35537	0.0946667	-1.04767	-5.79376	O15143	O15143	Actin-related protein 2/3 complex subunit 1B	ARPC1B
2.32607	0.0923	-3.0462	-5.68727	P06703	P06703	Protein S100-A6	S100A6
2.31711	0.0900488	5.49145	5.65506	O94769;O94769-2	O94769;O94769-2	Extracellular matrix protein 2	ECM2
2.2301	0.0982857	-3.72953	-5.34963	P80162	P80162	C-X-C motif chemokine 6;Small-inducible cytokine B6, N-processed variant 1;Small-inducible cytokine B6, N-processed variant 2;Small-inducible cytokine B6, N-processed variant 3	CXCL6
2.21984	0.096	6.84176	5.31452	P31939;P31939-2	P31939;P31939-2	Bifunctional purine biosynthesis protein PURH;Phosphoribosylaminoimidazolecarboxamide formyltransferase;IMP cyclohydrolase	ATIC
2.20435	0.0938182	-6.03812	-5.26184	P15144	P15144	Aminopeptidase N	ANPEP
2.16323	0.0942222	-1.9469	-5.124	P25391	P25391	Laminin subunit alpha-1	LAMA1
2.06286	0.104174	1.65733	4.79932	P78509;P78509-3;P78509-2	P78509;P78509-3;P78509-2	Reelin	RELN
2.05702	0.101957	-3.02498	-4.78093	P78539-5;P78539-2;P78539;P78539-4;P78539-3	P78539-5;P78539-2;P78539;P78539-4;P78539-3	Sushi repeat-containing protein SRPX	SRPX
1.97188	0.114286	-1.1778	-4.51869	P06733;P06733-2	P06733;P06733-2	Alpha-enolase	ENO1
1.95581	0.11432	-4.53613	-4.47043	P36222	P36222	Chitinase-3-like protein 1	CHI3L1
1.94873	0.112078	-2.2968	-4.44927	P98066	P98066	Tumor necrosis factor-inducible gene 6 protein	TNFAIP6
1.94587	0.112154	3.06868	4.44074	Q14393-3;Q14393-2;Q14393;Q14393-5;Q14393-4	Q14393-3;Q14393-2;Q14393;Q14393-5;Q14393-4	Growth arrest-specific protein 6	GAS6
1.93211	0.112226	-2.79635	-4.39991	P07355;P07355-2;A6NMY6	P07355;P07355-2;A6NMY6	Annexin A2;Putative annexin A2-like protein	ANXA2;ANXA2P2
1.90043	0.114222	-2.22528	-4.30689	P07942	P07942	Laminin subunit beta-1	LAMB1
1.89907	0.114255	6.98389	4.30294	Q86VP6;Q86VP6-2;Q86VP6-3	Q86VP6;Q86VP6-2	Cullin-associated NEDD8-dissociated protein 1	CAND1
1.86903	0.122357	-1.43818	-4.2161	P61158;Q9P1U1;Q9P1U1-2;Q9P1U1-3	P61158	Actin-related protein 3	ACTR3
1.79668	0.120138	-3.00776	-4.01196	Q08380	Q08380	Galectin-3-binding protein	LGALS3BP
1.78715	0.120068	1.57017	3.98558	Q9Y490;Q9Y4G6	Q9Y490	Talin-1	TLN1
1.77527	0.118067	-1.81993	-3.95287	P12109	P12109	Collagen alpha-1(VI) chain	COL6A1
1.76876	0.116131	-2.36236	-3.93501	P16070;P16070-15;P16070-18;P16070-12;P16070-14;P16070-13;P16070-11;P16070-10;P16070-16;P16070-8;P16070-9;P16070-17;P16070-6;P16070-4;P16070-3;P16070-7;P16070-5;P16070-19	P16070;P16070-15;P16070-18;P16070-12;P16070-14;P16070-13;P16070-11;P16070-10;P16070-16;P16070-8;P16070-9;P16070-17;P16070-6;P16070-4;P16070-3;P16070-7;P16070-5	CD44 antigen	CD44
1.76693	0.114258	1.75312	3.93	P68366;P68366-2;A6NHL2-2;A6NHL2	P68366;P68366-2	Tubulin alpha-4A chain	TUBA4A
1.7427	0.116127	1.4455	3.86409	P55263;P55263-3;P55263-2;P55263-4	P55263;P55263-3;P55263-2;P55263-4	Adenosine kinase	ADK
1.71662	0.116125	-8.99199	-3.79395	P09382	P09382	Galectin-1	LGALS1
1.71443	0.114338	-3.11021	-3.78809	Q13219	Q13219	Pappalysin-1	PAPPA
1.689	0.117455	-1.68271	-3.72057	P11047;Q9Y6N6	P11047	Laminin subunit gamma-1	LAMC1
1.68897	0.115701	-1.58111	-3.72048	P52823;P52823-2	P52823;P52823-2	Stanniocalcin-1	STC1
1.68849	0.114	-2.43003	-3.71923	P08253;P08253-3;P08253-2	P08253;P08253-3;P08253-2	72 kDa type IV collagenase;PEX	MMP2
1.67031	0.112348	1.3	3.67142	P02452;CON__Q862S4	P02452	Collagen alpha-1(I) chain	COL1A1
1.66997	0.110743	2.06821	3.67052	P49746;P49746-2	P49746;P49746-2	Thrombospondin-3	THBS3
1.66498	0.109183	-1.94839	-3.65749	P07093-2;P07093-3	P07093-2;P07093-3	Glia-derived nexin	SERPINE2
1.65065	0.109278	-1.77034	-3.62018	Q16363;Q16363-2	Q16363;Q16363-2	Laminin subunit alpha-4	LAMA4
1.64735	0.107781	-0.922789	-3.61161	O00232;O00232-2	O00232;O00232-2	26S proteasome non-ATPase regulatory subunit 12	PSMD12
1.64577	0.106324	-1.32624	-3.60753	P12111;P12111-2;P12111-4;P12111-5;P12111-3	P12111;P12111-2;P12111-4	Collagen alpha-3(VI) chain	COL6A3
1.62161	0.105195	2.51056	3.5453	Q9NZN3;Q9NZN3-2;Q9H223	Q9NZN3	EH domain-containing protein 3	EHD3
1.61253	0.104974	-1.34861	-3.52206	P12110;P12110-3	P12110;P12110-3	Collagen alpha-2(VI) chain	COL6A2
1.60234	0.10365	-6.88465	-3.49613	P13987	P13987	CD59 glycoprotein	CD59
1.59805	0.103802	-2.13925	-3.48522	P63010;Q10567;P63010-3;Q10567-4;Q10567-3;Q10567-2;P63010-2	P63010;Q10567;P63010-3;Q10567-4;Q10567-3;Q10567-2;P63010-2	AP-2 complex subunit beta;AP-1 complex subunit beta-1	AP2B1;AP1B1
1.57481	0.102537	-1.08514	-3.42657	P02751;P02751-3;P02751-8;P02751-14;P02751-17;P02751-15;P02751-9;P02751-7;P02751-11;P02751-10;P02751-6;P02751-5;P02751-13;P02751-12;P02751-4;P02751-16;P02751-2	P02751;P02751-3;P02751-8;P02751-14;P02751-17;P02751-15;P02751-9;P02751-7;P02751-11;P02751-10;P02751-6;P02751-5;P02751-13;P02751-12;P02751-4	Fibronectin;Anastellin;Ugl-Y1;Ugl-Y2;Ugl-Y3	FN1
1.55638	0.106699	-7.6841	-3.38048	P21589;P21589-2	P21589;P21589-2	5-nucleotidase	NT5E
1.554	0.10681	-1.08188	-3.37456	P02461;P02461-2	P02461;P02461-2	Collagen alpha-1(III) chain	COL3A1
1.5348	0.108419	1.89261	3.32698	P35443	P35443	Thrombospondin-4	THBS4
1.52275	0.108184	1.25497	3.29732	P08123	P08123	Collagen alpha-2(I) chain	COL1A2
1.50243	0.110545	7.0719	3.24762	P06753-2;P06753-3;P06753-4;P06753-6;P06753-5;P06753;P06753-7	P06753-2;P06753-3;P06753-4;P06753-6;P06753-5;P06753	Tropomyosin alpha-3 chain	TPM3
1.49418	0.109303	-7.60864	-3.22756	Q9GZP0;Q9GZP0-2	Q9GZP0;Q9GZP0-2	Platelet-derived growth factor D;Platelet-derived growth factor D, latent form;Platelet-derived growth factor D, receptor-binding form	PDGFD
1.4846	0.113067	1.84671	3.20438	P67936;P67936-2;P09493-5;P09493-6	P67936;P67936-2	Tropomyosin alpha-4 chain	TPM4
1.48157	0.111824	6.53185	3.19705	P27658	P27658	Collagen alpha-1(VIII) chain;Vastatin	COL8A1
1.47793	0.110609	-1.9439	-3.18827	P24043	P24043	Laminin subunit alpha-2	LAMA2
1.47518	0.109362	2.69209	3.18164	Q13418;Q13418-2;Q13418-3	Q13418;Q13418-2;Q13418-3	Integrin-linked protein kinase	ILK
1.44733	0.111832	-1.40348	-3.11496	P09871	P09871	Complement C1s subcomponent;Complement C1s subcomponent heavy chain;Complement C1s subcomponent light chain	C1S
1.42255	0.114186	1.43336	3.05627	P23526;P23526-2	P23526;P23526-2	Adenosylhomocysteinase	AHCY
1.40379	0.116286	-2.23823	-3.0122	P18065	P18065	Insulin-like growth factor-binding protein 2	IGFBP2
1.4021	0.115111	1.95991	3.00825	P61970	P61970	Nuclear transport factor 2	NUTF2
EVs: week 2 vs. week 3
N: -Log Student's T-test p-value	N: Student's T-test q-value	N: Student's T-test Difference	N: Student's T-test Test statistic	T: Protein IDs	T: Majority protein IDs	T: Protein names	T: Gene names
6.11522	0.218	10.4259	52.8549	Q96D15	Q96D15	Reticulocalbin-3	RCN3
5.35693	0.188	-8.18429	-34.1311	Q15436;Q15437;Q15436-2	Q15436	Protein transport protein Sec23A	SEC23A
5.27074	0.125333	-8.53287	-32.4741	P08133;P08133-2	P08133;P08133-2	Annexin A6	ANXA6
5.1307	0.0951111	-7.60872	-29.9508	O95782;O95782-2;O94973;O94973-3;O94973-2	O95782;O95782-2;O94973;O94973-3;O94973-2	AP-2 complex subunit alpha-1;AP-2 complex subunit alpha-2	AP2A1;AP2A2
4.70536	0.156	3.74299	23.4187	O43852;O43852-3;O43852-10;O43852-5;O43852-6;O43852-4;O43852-13;O43852-14;O43852-11;O43852-2;O43852-15;O43852-9;O43852-12;O43852-7;O43852-8	O43852;O43852-3;O43852-10;O43852-5;O43852-6;O43852-4;O43852-13;O43852-14;O43852-11;O43852-2	Calumenin	CALU
4.48025	0.139667	-8.50405	-20.5539	P02649	P02649	Apolipoprotein E	APOE
4.35702	0.111733	-9.67525	-19.1349	P07093	P07093	Glia-derived nexin	SERPINE2
3.65815	0.096	-2.64487	-12.725	Q99715;Q99715-4;Q99715-2	Q99715;Q99715-4;Q99715-2	Collagen alpha-1(XII) chain	COL12A1
3.50145	0.08832	-2.06315	-11.6038	P98160	P98160	Basement membrane-specific heparan sulfate proteoglycan core protein;Endorepellin;LG3 peptide	HSPG2
3.3778	0.0849231	-2.89745	-10.7862	Q15149;Q15149-4;Q15149-2;Q15149-6;Q15149-9;Q15149-7;Q15149-8;Q15149-5;Q15149-3	Q15149;Q15149-4;Q15149-2;Q15149-6;Q15149-9;Q15149-7;Q15149-8;Q15149-5;Q15149-3	Plectin	PLEC
3.30425	0.0817778	-6.56435	-10.326	P35606;P35606-2	P35606;P35606-2	Coatomer subunit beta	COPB2
3.27258	0.0788571	-2.90246	-10.1336	Q14112;Q14112-2	Q14112;Q14112-2	Nidogen-2	NID2
3.24006	0.0761379	-1.30752	-9.93951	Q15389;Q15389-2	Q15389;Q15389-2	Angiopoietin-1	ANGPT1
3.1433	0.0781333	-7.06806	-9.38239	P68371;P04350;Q13509-2	P68371;P04350;Q13509-2	Tubulin beta-4B chain;Tubulin beta-4A chain	TUBB4B;TUBB4A
3.13701	0.0756129	-2.77002	-9.34721	P52823;P52823-2	P52823;P52823-2	Stanniocalcin-1	STC1
3.04043	0.07325	-7.2821	-8.82198	Q14697;Q14697-2	Q14697;Q14697-2	Neutral alpha-glucosidase AB	GANAB
2.89919	0.081697	-2.54871	-8.10252	P41221;P41221-2;O00755	P41221;P41221-2	Protein Wnt-5a	WNT5A
2.83291	0.0850588	-2.74221	-7.78358	P04179;P04179-4;P04179-2;P04179-3	P04179;P04179-4;P04179-2;P04179-3	Superoxide dismutase [Mn], mitochondrial	SOD2
2.69074	0.0854444	-2.41292	-7.13712	P12110;P12110-3	P12110;P12110-3	Collagen alpha-2(VI) chain	COL6A2
2.64992	0.0809474	-2.6513	-6.96048	Q13813;Q13813-3;Q13813-2	Q13813;Q13813-3;Q13813-2	Spectrin alpha chain, non-erythrocytic 1	SPTAN1
2.63209	0.0788718	1.56192	6.88453	P49747;P49747-2	P49747;P49747-2	Cartilage oligomeric matrix protein	COMP
2.61479	0.0769	4.18622	6.81153	P00742	P00742	Coagulation factor X;Factor X light chain;Factor X heavy chain;Activated factor Xa heavy chain	F10
2.57033	0.0732381	-1.5281	-6.62702	Q9Y6C2;Q9Y6C2-2	Q9Y6C2	EMILIN-1	EMILIN1
2.57033	0.0715349	-1.25479	-6.53348	P12109	P12109	Collagen alpha-1(VI) chain	COL6A1
2.49791	0.0740909	-1.91279	-6.33566	P07996;P07996-2	P07996;P07996-2	Thrombospondin-1	THBS1
2.47121	0.0744889	-3.24868	-6.23104	Q13219	Q13219	Pappalysin-1	PAPPA
2.46521	0.0728696	-2.78173	-6.20771	P21589;P21589-2	P21589;P21589-2	5-nucleotidase	NT5E
2.44593	0.0713191	-2.28319	-6.13333	P15144	P15144	Aminopeptidase N	ANPEP
2.42905	0.0724167	-3.6056	-6.06879	Q01082;Q01082-3;Q01082-2;P11277;P11277-2;P11277-3	Q01082;Q01082-3;Q01082-2	Spectrin beta chain, non-erythrocytic 1	SPTBN1
2.41421	0.0709388	-1.91054	-6.01254	P12111;P12111-2;P12111-4;P12111-5;P12111-3	P12111;P12111-2;P12111-4	Collagen alpha-3(VI) chain	COL6A3
2.39604	0.06952	-2.41667	-5.94428	P35579;P35579-2;P35580;P35580-2;P35580-5;P35580-3;P35580-4;Q7Z406-5	P35579;P35579-2	Myosin-9	MYH9
2.37747	0.0681569	-1.61269	-5.87516	P13987	P13987	CD59 glycoprotein	CD59
2.37399	0.0668462	-1.52533	-5.86228	P18065	P18065	Insulin-like growth factor-binding protein 2	IGFBP2
2.36517	0.0655849	4.14226	5.82971	P16112;P16112-2;P16112-3	P16112;P16112-2;P16112-3	Aggrecan core protein;Aggrecan core protein 2	ACAN
2.34214	0.0643704	-1.47283	-5.74548	P11216	P11216	Glycogen phosphorylase, brain form	PYGB
2.25927	0.0653571	-1.54213	-5.45051	Q16363;Q16363-2	Q16363;Q16363-2	Laminin subunit alpha-4	LAMA4
2.23766	0.0658246	-1.24891	-5.37563	Q92626;Q92626-2	Q92626;Q92626-2	Peroxidasin homolog	PXDN
2.22938	0.0646897	-1.91849	-5.34716	P07355;P07355-2;A6NMY6	P07355;P07355-2;A6NMY6	Annexin A2;Putative annexin A2-like protein	ANXA2;ANXA2P2
2.20107	0.0651525	2.37892	5.25075	P67936;P67936-2;P09493-5;P09493-6	P67936;P67936-2	Tropomyosin alpha-4 chain	TPM4
2.13915	0.0656	-1.4778	-5.0446	P35556;P35556-2;Q75N90	P35556;P35556-2	Fibrillin-2	FBN2
2.11291	0.0660328	-1.6555	-4.95918	P35555	P35555	Fibrillin-1	FBN1
2.04529	0.0696129	-2.37455	-4.74413	P80162	P80162	C-X-C motif chemokine 6;Small-inducible cytokine B6, N-processed variant 1;Small-inducible cytokine B6, N-processed variant 2;Small-inducible cytokine B6, N-processed variant 3	CXCL6
2.03306	0.0685079	-2.92579	-4.706	O76076;O76076-2	O76076	WNT1-inducible-signaling pathway protein 2	WISP2
2.02268	0.0674375	-1.83377	-4.67383	P08670;P17661;P41219;P41219-2;P07197;Q16352;P07197-2;P12036;P07196;P12036-2	P08670	Vimentin	VIM
2.01402	0.0664	-2.07464	-4.64711	Q00610;Q00610-2;P53675;P53675-2	Q00610;Q00610-2	Clathrin heavy chain 1	CLTC
1.9848	0.0653939	2.08021	4.55778	P49746;P49746-2	P49746;P49746-2	Thrombospondin-3	THBS3
1.96327	0.065791	-3.15236	-4.49279	P78539-5;P78539-2;P78539;P78539-4;P78539-3	P78539-5;P78539-2;P78539;P78539-4;P78539-3	Sushi repeat-containing protein SRPX	SRPX
1.94937	0.0648235	-0.93963	-4.45118	P11047;Q9Y6N6	P11047	Laminin subunit gamma-1	LAMC1
1.93687	0.0638841	2.53794	4.41401	Q14393-3;Q14393-2;Q14393;Q14393-5;Q14393-4	Q14393-3;Q14393-2;Q14393;Q14393-5;Q14393-4	Growth arrest-specific protein 6	GAS6
1.93051	0.0642857	0.935614	4.39518	Q15063-3;Q15063-7	Q15063-3;Q15063-7	Periostin	POSTN
1.87004	0.0633803	-1.51428	-4.21901	P08253;P08253-3;P08253-2	P08253;P08253-3;P08253-2	72 kDa type IV collagenase;PEX	MMP2
1.86579	0.0625	-1.24771	-4.2068	P25391	P25391	Laminin subunit alpha-1	LAMA1
1.82364	0.0641644	-1.58676	-4.08722	P02794	P02794	Ferritin heavy chain	FTH1
1.80218	0.0645405	-1.76451	-4.02723	P16070;P16070-15;P16070-18;P16070-12;P16070-14;P16070-13;P16070-11;P16070-10;P16070-16;P16070-8;P16070-9;P16070-17;P16070-6;P16070-4;P16070-3;P16070-7;P16070-5;P16070-19	P16070;P16070-15;P16070-18;P16070-12;P16070-14;P16070-13;P16070-11;P16070-10;P16070-16;P16070-8;P16070-9;P16070-17;P16070-6;P16070-4;P16070-3;P16070-7;P16070-5	CD44 antigen	CD44
1.80179	0.06368	-2.28127	-4.02615	P42830	P42830	C-X-C motif chemokine 5;ENA-78(8-78);ENA-78(9-78)	CXCL5
1.8015	0.0628421	-2.88782	-4.02534	P09382	P09382	Galectin-1	LGALS1
1.75566	0.0651429	-2.11436	-3.89925	P98066	P98066	Tumor necrosis factor-inducible gene 6 protein	TNFAIP6
1.74403	0.0643077	-1.14381	-3.8677	P36222	P36222	Chitinase-3-like protein 1	CHI3L1
1.69981	0.0690633	-1.5774	-3.74918	Q15582	Q15582	Transforming growth factor-beta-induced protein ig-h3	TGFBI
1.68888	0.0682	-1.98784	-3.72026	O76061	O76061	Stanniocalcin-2	STC2
1.68082	0.067358	-1.37773	-3.699	P07942	P07942	Laminin subunit beta-1	LAMB1
1.67617	0.0680488	-8.80843	-3.68677	P55072	P55072	Transitional endoplasmic reticulum ATPase	VCP
1.67441	0.0672289	-0.717864	-3.68216	O00391;O00391-2	O00391;O00391-2	Sulfhydryl oxidase 1	QSOX1
1.67257	0.0675238	-0.806719	-3.67735	P05090	P05090	Apolipoprotein D	APOD
1.66681	0.0667294	-1.6943	-3.66227	P36871;P36871-3;P36871-2	P36871;P36871-3;P36871-2	Phosphoglucomutase-1	PGM1
1.65343	0.0659535	-1.20965	-3.6274	P13639	P13639	Elongation factor 2	EEF2
1.65089	0.0651954	1.62395	3.6208	P09486	P09486	SPARC	SPARC
1.64786	0.0658636	5.62075	3.61293	Q86VP6;Q86VP6-2;Q86VP6-3	Q86VP6;Q86VP6-2	Cullin-associated NEDD8-dissociated protein 1	CAND1
1.62773	0.0651236	-2.20459	-3.56098	Q8TER0;Q8TER0-5;Q8TER0-3;Q8TER0-4	Q8TER0;Q8TER0-5;Q8TER0-3;Q8TER0-4	Sushi, nidogen and EGF-like domain-containing protein 1	SNED1
1.62614	0.0644	-8.43932	-3.55691	Q9HCB6	Q9HCB6	Spondin-1	SPON1
1.58769	0.0701099	-1.8105	-3.45902	Q9UKZ9	Q9UKZ9	Procollagen C-endopeptidase enhancer 2	PCOLCE2
1.53651	0.0775652	-1.57839	-3.33122	P68104;Q5VTE0;P68104-2;Q05639	P68104;Q5VTE0;P68104-2	Elongation factor 1-alpha 1;Putative elongation factor 1-alpha-like 3	EEF1A1;EEF1A1P5
1.53519	0.0767312	-0.798714	-3.32795	P12814	P12814	Alpha-actinin-1	ACTN1
1.50827	0.0801702	-6.45385	-3.26185	Q6UXH9;Q6UXH9-2;Q6UXH9-3	Q6UXH9;Q6UXH9-2	Inactive serine protease PAMR1	PAMR1
1.49979	0.0807579	-0.827063	-3.24121	Q4LDE5;Q4LDE5-4;Q4LDE5-2;Q4LDE5-3	Q4LDE5;Q4LDE5-4	Sushi, von Willebrand factor type A, EGF and pentraxin domain-containing protein 1	SVEP1
1.4988	0.0799167	-0.890615	-3.23879	P23142-4;P23142-2;P23142-3	P23142-4;P23142-2;P23142-3	Fibulin-1	FBLN1
1.49132	0.0790928	-1.03004	-3.22063	P07585;P07585-2;P07585-4;P07585-3;P07585-5	P07585;P07585-2	Decorin	DCN
1.48042	0.0793469	7.11461	3.19426	P06753-2;P06753-3;P06753-4;P06753-6;P06753-5;P06753;P06753-7	P06753-2;P06753-3;P06753-4;P06753-6;P06753-5;P06753	Tropomyosin alpha-3 chain	TPM3
1.47932	0.0785455	-5.41837	-3.19162	Q07092;Q07092-2	Q07092;Q07092-2	Collagen alpha-1(XVI) chain	COL16A1
1.43141	0.0827327	-1.88163	-3.07718	P09341;P19876;P19875	P09341	Growth-regulated alpha protein;GRO-alpha(4-73);GRO-alpha(5-73);GRO-alpha(6-73)	CXCL1
1.41226	0.0827843	1.20241	3.03206	Q7Z7G0;Q7Z7G0-4;Q7Z7G0-2;Q7Z7G0-3	Q7Z7G0;Q7Z7G0-4;Q7Z7G0-2;Q7Z7G0-3	Target of Nesh-SH3	ABI3BP
1.41167	0.0819806	-1.32977	-3.03066	P14618;P14618-3;P14618-2;P30613-2	P14618;P14618-3;P14618-2	Pyruvate kinase PKM	PKM
1.402	0.0841538	-0.942823	-3.00801	P24043	P24043	Laminin subunit alpha-2	LAMA2
